# Supplementary material for: Palaeoecological inferences for the fossil Australian snakes Yurlunggur and Wonambi (Serpentes, Madtsoiidae)
Source: R Soc Open Sci. 2018 Mar 14;5(3):172012. doi: 10.1098/rsos.172012 (PMC5882723; doi:10.1098/rsos.172012)
Supplement: Supplementary material S3 [file rsos172012supp3.zip]

Archive with 1 entries (1 files):
- rsos172012supp3.tps
