# Supplementary material for: Palaeoecological inferences for the fossil Australian snakes Yurlunggur and Wonambi (Serpentes, Madtsoiidae)
Source: R Soc Open Sci. 2018 Mar 14;5(3):172012. doi: 10.1098/rsos.172012 (PMC5882723; doi:10.1098/rsos.172012)
Supplement: Supplementary material S3 [file rsos172012supp3.zip › rsos172012supp3.tps]

LM3=48
793.81812 565.41772 1843.5122
959.43457 675.1969 2201.2075
1305.4639 626.94257 2554.0156
1493.5542 703.39417 2911.0388
1730.1367 690.88434 3199.106
2012.7437 548.57513 3342.5576
1961.0966 223.66035 3485.9597
1751.4666 -128.56096 3422.5051
1513.1456 -428.32858 3127.1201
1345.7351 -626.87805 2699.2144
1150.0632 -853.97778 2255.2314
814.16223 -1119.6591 1873.437
406.50354 -1336.5822 1673.0903
-2.4120178 -1405.4412 1529.6432
-390.6897 -1354.8604 1396.2684
-691.39636 -1263.6429 1111.6194
-567.47266 -1364.3425 792.41656
-271.47107 -1441.5044 553.68158
117.82813 -1439.3748 302.26303
495.7356 -1319.8813 88.203125
767.81995 -1223.3785 -131.95374
1014.7457 -1051.4657 -486.07568
1159.6044 -906.75873 -805.51917
1262.3698 -635.62262 -1074.0322
1324.7731 -303.53693 -1316.7695
1309.4369 91.68428 -1474.4922
1116.6721 418.01291 -1481.9592
873.96204 661.19226 -1236.5435
696.01221 726.45538 -768.78088
691.9856 625.32819 -304.76642
1625.2681 -55.179073 2466.4299
1566.1624 -331.88126 2145.5144
1646.334 -467.35248 1826.1949
1842.3005 -394.71082 1579.047
2046.2246 -149.49136 1402.0936
1982.9822 -291.06485 1003.1973
1863.9604 -412.7323 614.44891
1719.6094 -409.75317 164.25256
1483.9899 -415.81354 -287.14233
1106.0122 -385.23148 -517.50684
755.45355 -448.71887 -599.15637
428.63315 -501.63556 -398.25854
158.2341 -599.60785 -38.894165
-14.772705 -640.3764 332.56293
-190.86456 -794.80554 599.67212
-172.91724 -1031.3364 1003.9185
1114.6597 -382.49835 628.69928
776.71851 1927.3031 577.22949
ID=Acanth

LM3=48
327.64746 894.45911 1071.1941
196.00635 971.72577 1347.2786
243.97314 1009.0632 1605.5748
230.98047 980.82996 1861.9927
217.68359 859.51385 2044.5928
290.41968 636.57562 2082.5791
471.32471 447.88968 1943.0569
651.59424 190.95087 1817.4385
792.40576 -90.480492 1731.8442
874.39478 -349.14954 1610.2371
966.25824 -581.56409 1414.5898
989.93805 -806.64294 1213.7363
970.1485 -953.13275 952.37671
906.75824 -1036.2532 706.604
844.66302 -1068.8525 472.45096
852.1969 -1043.662 213.34401
1089.189 -997.13812 179.89789
1319.4496 -904.86682 184.29926
1533.8884 -781.33911 139.60651
1754.3224 -615.22699 47.529175
1906.3835 -440.72589 -95.233582
1988.2988 -280.15286 -241.2178
2038.0286 -85.446434 -387.59851
2054.7678 108.92636 -495.13684
2061.9668 330.56012 -547.00952
1984.1045 550.19336 -541.23975
1862.8074 748.86395 -513.21167
1664.3905 888.00067 -426.56897
1441.1876 913.65356 -309.22266
1216.6677 887.41553 -146.9895
580.87537 776.83691 1814.9143
881.02429 655.40924 1772.4006
1166.9109 764.53802 1672.6882
1501.8213 777.31024 1508.0513
1809.0369 833.43353 1263.3483
2042.4583 950.10681 989.43982
2132.4355 983.65619 642.04248
2118.6958 876.28296 243.25328
2049.6125 749.76013 -89.992004
1872.6653 537.59277 -356.69128
1618.4514 371.80365 -427.11755
1413.1859 174.87328 -405.71167
1201.0481 -15.270302 -342.94531
987.76337 -201.54712 -215.00928
748.16638 -307.45377 -83.156006
972.46143 -932.72229 312.88696
1936.6865 -100.3118 906.66333
739.94373 1916.0217 -104.96155
ID=Aconti

LM3=48
753.50391 1202.1342 1526.364
998.55566 1387.0826 1966.8446
1426.0723 1273.9528 2299.4087
1877.4102 1354.032 2623.1504
2423.3926 1341.8567 2845.5742
2767.6899 1152.5936 3064.9043
2500.3022 787.37628 3467.667
1963.9742 390.31824 3598.5952
1509.3129 49.190399 3486.27
993.09174 -321.67407 3171.1836
438.47351 -720.383 2799.9873
-55.604736 -1158.8904 2558.2979
-487.36816 -1496.5216 2323.2964
-825.05029 -1688.8381 2013.2095
-1160.9009 -1746.1475 1622.6982
-1369.1523 -1493.1237 1026.3523
-1237.3569 -1945.334 841.19849
-803.44629 -2184.6575 664.68433
-300.98715 -2158.7993 401.49884
118.91846 -2018.672 103.6322
530.60364 -1857.3792 -168.61938
893.74243 -1702.0803 -498.62134
1162.0835 -1538.0717 -813.01526
1487.7031 -1297.2133 -1180.8403
1708.8618 -975.67316 -1493.8245
1865.7646 -615.49829 -1707.5596
1741.4685 -202.89034 -1729.9277
1450.0591 151.21579 -1582.9352
1134.1362 452.00409 -1363.644
763.61011 648.89606 -1072.9121
1732.8809 391.36084 2584.3831
1441.248 51.833233 2445.0176
1314.9275 -257.4516 2146.4663
1474.4548 -385.2276 1733.8733
1735.6138 -379.52576 1279.9192
1878.5455 -608.38916 766.46655
1857.2712 -870.22253 292.19983
1680.6057 -1107.624 -228.77258
1292.6451 -1072.5947 -638.79773
736.89185 -1051.177 -952.57599
260.42932 -942.19727 -1042.7148
-173.86218 -884.427 -980.27222
-570.86353 -809.15997 -780.13159
-922.19739 -821.53912 -508.10376
-1135.3276 -892.71869 -116.53027
-799.92871 -1511.1296 1012.6814
728.70068 -1389.4906 945.93823
1625.3057 2699.156 -437.91614
ID=Acroch

LM3=48
465.56451 298.16251 841.38281
603.80371 354.10016 927.97144
746.94867 413.75583 991.44885
876.0802 456.56387 1077.3521
1012.746 484.31042 1155.7155
1159.2347 445.85339 1204.6951
1276.7961 370.04639 1197.9253
1381.6554 263.47726 1139.2273
1422.4229 191.91817 1008.8383
1422.1536 112.43789 869.47095
1407.8783 2.4235651 730.87439
1370.2844 -116.45753 607.53424
1316.1936 -216.14946 503.95093
1253.6648 -309.66635 403.83612
1183.2706 -390.37604 281.24121
1102.0011 -440.17957 144.57635
1113.9319 -387.08215 8.4986877
1112.9236 -298.26074 -116.2243
1122.0315 -211.78566 -245.3313
1128.6714 -116.79093 -349.14081
1111.5951 -18.533009 -453.90686
1076.7012 114.65446 -548.41382
1000.9338 260.00449 -633.69373
892.02142 388.57901 -698.26221
762.69751 499.6185 -715.87793
611.55164 613.44086 -733.92188
455.44305 690.30933 -717.89856
325.67456 743.61774 -634.09436
250.90601 771.44629 -512.55066
204.6969 799.27875 -310.05994
1311.5732 383.48767 822.3374
1392.1486 327.09534 700.80011
1418.3655 364.43118 601.73883
1424.2151 451.7352 493.36865
1425.3988 535.42822 385.91357
1443.4126 583.24652 231.81406
1431.9136 586.34991 78.012421
1389.1952 546.14227 -82.80114
1325.606 450.85867 -215.20229
1257.7147 344.6651 -306.23456
1122.5504 211.30711 -364.73672
962.12573 9.1758385 -394.93036
862.04675 -123.1955 -296.16296
818.28973 -215.77321 -136.63507
839.60522 -271.00833 40.980835
1146.4243 -200.98701 172.19861
1285.0349 166.27794 172.73517
-135.70508 1063.1814 564.84851
ID=Acutot

LM3=48
734.54321 727.99048 1625.0822
985.25903 582.271 2124.4729
1163.2756 1015.2266 2391.2969
1166.9333 1342.9994 2723.3909
1368.7295 1420.6711 3163.5293
1659.8954 1173.2583 3505.6707
1796.1437 788.16028 3772.7148
1862.5898 305.72183 3869.9131
1895.2374 -239.13402 3678.8677
1816.6299 -565.67267 3320.074
1622.8267 -784.41473 2858.0352
1337.3386 -907.72467 2352.875
974.63037 -995.95203 1775.1963
403.26538 -1081.4413 1298.6667
-86.491737 -1134.3489 1044.4348
-584.96924 -1149.9609 680.39709
-568.66675 -1220.1074 281.41858
-202.76978 -1254.8477 8.1555481
176.27185 -1211.8943 -299.73962
552.56567 -1114.5594 -640.20923
811.59485 -973.94586 -1039.9124
1088.3831 -733.18341 -1369.8203
1280.1128 -339.53381 -1475.2598
1285.6414 123.52266 -1477.4268
1157.8928 576.83618 -1360.7041
939.68689 922.49683 -1174.2826
777.96161 1106.4188 -827.3407
689.677 1055.2834 -445.30487
528.7793 781.69507 -213.89868
425.40674 561.05872 79.887634
1629.908 -168.6011 2304.4653
1515.1382 -499.32507 1942.0884
1360.2094 -575.78082 1464.6958
1568.3673 -570.90674 1044.7122
1957.6658 -434.69333 944.11243
1945.6389 -473.89365 416.53732
1779.5469 -495.64667 -60.195892
1555.8942 -496.01208 -526.84106
1225.6648 -386.09708 -945.73352
715.17432 -215.84616 -1236.9768
320.42358 -281.55917 -1192.2056
20.910645 -327.51364 -1032.1396
-227.60803 -409.53796 -755.22144
-378.97461 -522.20251 -432.5918
-415.85132 -670.21027 -50.236572
118.29077 -940.52173 394.03607
956.16479 -673.60034 231.89453
677.33844 1771.4794 323.41458
ID=Ahaetu

LM3=48
491.70703 724.49231 1098.0475
635.72174 752.95514 1406.0471
952.11139 685.74463 1620.4545
1234.0835 718.10803 1855.5623
1555.8184 668.66815 2005.9314
1812.4508 462.6221 2136.2256
1720.2063 123.68558 2218.8892
1522.7211 -169.65492 2137.5461
1293.1539 -405.54294 1933.2686
1016.7072 -579.77887 1654.3553
748.23169 -742.72595 1361.7266
448.30606 -974.58942 1185.2982
133.34209 -1136.0067 1086.4104
-203.62891 -1153.329 992.28174
-542.11694 -1051.427 922.70819
-758.19153 -988.62311 679.16528
-611.94556 -1167.6776 392.45981
-330.27222 -1257.4956 210.31012
-25.342224 -1268.536 35.550751
238.83008 -1251.3591 -151.55563
499.22473 -1169.7694 -438.31226
708.10266 -1045.25 -733.75208
833.0993 -864.80298 -977.42657
903.16284 -620.8808 -1204.0139
928.98413 -319.14645 -1384.1414
880.44043 -16.836052 -1466.5559
715.20972 327.27249 -1336.8521
608.59473 464.62204 -1070.1296
494.03113 418.22806 -749.98376
413.0108 394.70004 -405.43518
1259.3423 44.138271 1456.4297
1089.6028 -173.8237 1299.0715
1129.3673 -346.9581 1027.0922
1285.2825 -352.97412 763.59961
1456.4312 -238.19363 502.86331
1420.104 -367.72836 132.62459
1290.2733 -463.57129 -226.4314
1084.3091 -504.1835 -550.08643
808.8382 -499.48825 -738.37634
501.69348 -513.7746 -835.21252
239.94153 -474.01221 -825.24878
45.910767 -508.86194 -655.68994
-74.941162 -532.47943 -446.27301
-144.25073 -561.57123 -196.78961
-252.61243 -664.96106 74.645264
-186.05469 -848.12781 489.34055
567.82471 -517.07605 265.63901
570.48175 1672.6547 -87.900024
ID=Aipysu

LM3=48
157.18018 916.40222 893.17505
218.7146 1055.4681 1163.3762
300.33557 1144.2552 1425.5286
398.64447 1179.4336 1673.1499
481.12476 1070.0601 1871.8367
517.37915 816.97968 1949.8396
566.45068 562.49731 1874.318
586.25098 319.23923 1696.0756
570.95361 127.00883 1518.3271
527.41516 -96.680717 1387.7437
457.97607 -333.16541 1261.9259
338.85516 -558.10431 1085.1404
182.04913 -707.91541 867.31836
33.651917 -784.82318 622.26538
-147.54395 -841.06537 366.23108
-290.67798 -829.39514 125.80803
-65.700623 -896.91449 13.229828
213.62738 -864.04547 -103.26419
419.38257 -779.71698 -274.55591
543.0625 -654.82422 -483.43073
626.92883 -505.98627 -650.51721
698.88916 -357.36969 -806.10291
778.22168 -160.20453 -964.25208
823.92676 70.165222 -1055.1815
802.66919 269.56784 -1078.6997
727.81226 476.33038 -1051.1918
583.5415 620.34467 -990.89258
415.13898 719.13165 -881.10535
273.28781 759.66016 -734.45825
191.47778 712.43414 -509.54642
575.4624 768.328 1444.4028
777.37805 447.90753 1314.7395
1036.7643 443.99112 1082.6682
1252.9099 445.85565 821.56433
1418.8188 390.52036 514.23291
1493.3286 348.81638 210.82217
1499.8137 350.78894 -124.79324
1393.6189 268.04163 -468.94257
1191.1672 174.26555 -691.25122
869.4436 98.072411 -818.80469
582.4245 108.80576 -830.3988
291.13501 21.438059 -717.60376
100.28168 -148.96301 -603.07898
-56.264801 -299.50153 -397.69702
-218.13766 -429.68018 -116.36816
-9.5649414 -666.88275 200.51288
926.10327 -332.05688 323.09631
138.15417 1404.1133 -211.24011
ID=Anguis

LM3=48
819.77551 421.27893 996.19617
853.92773 298.72278 1136.6166
846.91724 117.12933 1187.9016
807.33105 -28.81884 1279.9624
667.72327 -136.02237 1343.5244
498.83472 -140.15593 1327.444
325.33371 -132.45105 1277.7605
161.33914 -90.175865 1255.1394
18.200317 6.2456584 1196.5403
-67.223633 125.79417 1126.0072
-167.5752 295.84348 1053.7661
-280.33716 397.50314 1051.1343
-388.85803 512.31995 1035.5439
-474.14038 630.09656 998.4917
-517.2677 748.53394 940.67737
-567.41479 770.83893 816.42395
-595.91809 723.84998 675.62317
-542.63635 651.33063 553.62299
-464.43384 595.56134 435.73999
-386.00879 568.66467 253.66254
-310.33704 552.96362 73.639893
-200.32739 560.23853 -109.00409
-58.530762 586.15045 -249.11499
104.86176 613.91705 -368.67993
258.6651 650.77435 -465.18323
432.44766 704.33221 -515.09216
574.16046 772.50616 -456.11292
670.78815 818.27423 -326.4519
737.79102 847.71246 -183.47525
751.29077 847.29156 7.6824951
454.34814 -145.16122 869.45227
306.87775 -129.30138 775.24512
204.29572 -109.21808 657.63269
113.3927 -108.8906 526.67719
14.46936 -108.27203 379.45972
11.71582 -17.830637 225.93723
23.689453 69.661446 87.398888
24.867554 186.93234 -6.2725525
49.591309 294.96661 -27.940643
25.974243 398.67453 9.6264648
36.581909 728.06104 79.801636
50.729126 805.44073 150.85141
48.105347 870.79999 247.94897
5.7025146 874.62738 365.71124
-52.001709 835.49933 479.81268
-249.04706 453.1105 713.17651
216.59229 472.25705 605.84705
1519.1858 913.92773 739.14789
ID=Anilio

LM3=48
-201.27222 234.23169 648.37488
-287.91577 254.62085 838.08856
-297.34131 249.75674 1022.7099
-284.97754 202.63422 1221.8788
-290.88892 45.568699 1348.2161
-233.5957 -182.95015 1348.6473
-124.17181 -344.76276 1254.6042
-0.019287109 -429.22656 1072.5516
106.44843 -516.50531 891.40955
181.03665 -621.10101 716.50458
252.42239 -731.54071 535.61041
283.83304 -788.58209 368.41599
310.73434 -822.8385 183.58078
361.94675 -856.31445 -21.724792
454.87045 -854.89099 -201.03589
588.82001 -790.29523 -369.16159
763.48657 -772.16058 -370.39941
957.84631 -713.09656 -358.82306
1171.4275 -597.47687 -324.49005
1369.5354 -433.13785 -308.82111
1538.6133 -244.63374 -319.87732
1674.2776 -66.520233 -356.52167
1766.2758 136.06662 -339.72205
1808.4625 328.3544 -301.89624
1814.6848 502.20389 -249.49429
1735.2327 650.6745 -250.67252
1599.208 742.83356 -276.1839
1433.8682 765.32117 -289.01425
1271.0031 704.48212 -259.00156
1112.1389 560.37042 -211.58423
70.178467 -124.78837 1220.4822
309.23581 -155.17285 1205.4078
534.01843 -19.337643 1227.2161
789.65662 72.605698 1221.0472
1059.1443 91.299751 1126.5066
1281.5291 40.512428 936.21704
1478.6384 29.312263 677.04626
1637.6589 35.163338 405.97595
1667.5989 104.81487 122.86253
1547.7996 135.91936 -133.90306
1402.0055 110.02326 -330.88245
1271.4838 -22.160835 -447.96069
1135.6145 -153.17384 -498.38428
954.25049 -259.60583 -495.47266
774.06982 -365.68863 -471.56177
656.97034 -635.57117 -153.38733
1038.228 -403.82092 503.49799
354.96448 1385.2517 349.55765
ID=Aniliu

LM3=48
382.92505 593.51373 1241.5042
427.31616 670.44434 1414.6953
573.31909 680.45886 1555.9598
730.57043 676.7619 1693.6775
917.74396 626.94031 1735.8555
1013.7994 489.29266 1700.9415
1049.4001 341.57437 1604.8955
1058.3314 161.93259 1484.0221
1076.8179 -16.065266 1369.1917
1057.6721 -174.72729 1256.0938
998.08405 -331.94183 1116.0862
903.75922 -534.89734 952.32526
798.02087 -679.42963 808.20013
666.6225 -768.98224 684.42847
520.79614 -823.8078 542.11475
345.31754 -826.62439 383.58276
328.50604 -792.07312 190.36951
316.30228 -714.9212 34.312622
341.66071 -604.32666 -93.616943
379.38193 -461.14813 -213.40161
418.70715 -309.50577 -303.72913
436.50687 -153.59659 -388.86792
407.41302 6.9780011 -474.76025
357.99982 185.26877 -538.08276
289.58984 370.42691 -540.8252
221.06558 521.06897 -502.06409
170.71094 681.37598 -405.11011
118.63367 825.9975 -277.78394
62.019653 855.84698 -107.13727
17.528809 783.35431 78.344543
937.66357 542.02374 1484.5654
1092.5527 502.29361 1268.8114
1116.7048 662.99152 1081.4155
1132.438 710.46448 834.64856
1073.5308 788.12006 569.45483
993.84448 818.3772 287.38452
856.2998 848.55164 64.974487
693.50464 789.74506 -146.25781
513.67981 661.7475 -312.87402
346.07324 473.35828 -360.04761
183.96341 226.42947 -321.77563
107.30602 -4.6106329 -245.00964
72.520721 -248.65485 -80.360474
75.60611 -413.98349 65.971924
112.09467 -498.43695 333.44153
440.7782 -683.34033 354.41653
979.70068 -75.987068 273.36914
-197.03467 1146.2195 308.59555
ID=Anniel

LM3=48
2283.9944 2324.0264 5485.0962
2195.8596 2326.0403 5392.3691
2085.332 2294.4497 5335.6753
1976.4292 2240.0852 5287.2368
1902.0619 2152.5027 5250.0005
1895.4619 2029.7435 5251.7847
1922.95 1910.4818 5293.8882
1989.6721 1828.66 5343.5625
2084.2012 1777.6198 5401.3237
2179.3057 1735.344 5442.0083
2274.28 1678.8345 5485.8438
2360.825 1619.0459 5534.1758
2442.7805 1566.4146 5596.8784
2523.0137 1535.8776 5668.9849
2592.6394 1525.489 5750.9678
2653.6094 1520.0521 5853.4961
2637.9893 1520.4268 5960.6519
2593.2432 1545.3789 6054.3633
2558.3413 1581.7745 6141.7305
2532.0083 1631.8335 6219.7456
2508.5806 1690.4551 6306.1963
2504.3071 1738.22 6386.0664
2494.4504 1811.9554 6440.7842
2480.3645 1895.5878 6489.2334
2454.4304 1992.3374 6514.0762
2436.7671 2095.1616 6515.7959
2428.3823 2201.2324 6489.5239
2438.021 2298.8225 6435.0366
2453.4563 2349.9729 6341.875
2479.7563 2355.5632 6231.1187
1900.9647 2016.8168 5470.0249
1926.791 1924.9445 5553.5981
1911.0471 1916.8029 5681.1362
1898.1345 1939.4178 5799.1929
1923.3015 1948.0802 5937.6787
1967.0062 1935.1317 6064.3213
2037.193 1932.1395 6176.1577
2129.8804 1923.4829 6272.73
2236.9431 1879.4916 6322.377
2362.2935 1868.6108 6313.7344
2524.3345 1886.4327 6296.4971
2610.5249 1915.2434 6229.1787
2662.3269 1896.6639 6142.5435
2695.0791 1840.5775 6054.7373
2717.1091 1754.942 5992.3169
2509.5957 1629.3286 5849.1406
2212.7656 1742.0101 5908.0308
2402.8052 2754.9563 5721.0972
ID=Anomoc

LM3=48
163.23865 632.5517 1054.8036
144.19214 742.68433 1165.6296
215.39575 834.91797 1239.187
268.60803 926.35577 1357.5791
373.55234 981.65784 1457.5035
480.56799 936.40332 1502.7255
567.9342 804.42725 1461.1117
613.61914 676.16748 1382.601
674.90771 528.10602 1310.7755
751.79852 394.8949 1253.7637
812.38239 237.6353 1211.4135
844.33051 80.83709 1173.8182
830.19653 -61.59454 1125.196
765.08179 -164.79362 1071.7672
662.71167 -248.10043 1014.4938
572.31262 -304.21387 921.70386
673.64844 -313.24442 853.6731
739.31415 -247.09894 786.15424
795.46545 -174.36424 698.15314
829.99597 -101.18159 604.72607
835.93695 -21.718044 496.22772
819.1778 42.975861 396.60153
774.32892 114.95425 306.63696
706.23114 179.1537 218.13879
632.20752 237.94595 131.80676
537.55212 290.18637 86.856384
428.71671 343.42856 75.264954
333.79507 389.0741 109.49536
261.44363 422.53326 184.43515
231.08691 415.70923 311.42297
495.25134 848.13281 1319.0278
606.90259 746.85352 1265.1226
684.21533 739.98682 1137.1556
684.44519 766.09576 984.25403
716.35205 752.12689 824.66003
753.41907 719.40979 662.0144
770.65234 658.23999 485.54877
734.32727 551.68805 331.11066
679.95459 411.07397 243.5946
590.01123 277.49805 223.78601
449.27698 164.53406 257.95084
375.4953 92.120285 359.80618
331.46045 6.543438 470.03915
316.58008 -55.211868 594.33087
327.91913 -112.6964 719.78827
635.36462 -196.28931 907.35437
887.55835 315.32269 771.31299
-128.68005 798.62634 514.55402
ID=Aprasi

LM3=48
173.30518 -20.64472 2213.385
329.60962 -32.550457 2675.7737
684.26294 -277.65256 2979.542
959.97205 -479.64764 3350.6855
1234.7959 -820.92035 3577.9609
1412.9312 -1312.9731 3472.6489
1365.0266 -1581.9967 3117.6284
1148.7944 -1703.4221 2746.2017
855.22992 -1847.7584 2393.0515
541.79309 -2016.6477 2026.7617
182.95396 -2239.2422 1718.2485
-141.07043 -2395.1382 1369.4283
-461.07227 -2530.8513 1075.5315
-794.26685 -2535.4463 745.29553
-1091.1698 -2348.7292 409.16818
-1356.5039 -2074.1555 51.075928
-1033.3148 -2455.1162 -211.9917
-616.86145 -2487.6785 -506.58459
-245.14453 -2323.5159 -822.73914
55.847412 -2066.7427 -1133.0184
367.55078 -1754.0621 -1502.9303
625.95581 -1430.8401 -1830.1943
844.36523 -1100.688 -2136.3352
1024.0549 -719.96967 -2429.2393
1139.7471 -265.27228 -2659.4053
1088.8188 205.10474 -2758.3901
898.47925 637.24701 -2622.2405
715.24469 807.41504 -2240.1357
542.12158 807.36255 -1816.839
422.3562 789.83563 -1333.0582
1535.1277 -799.80011 2558.8091
1594.9177 -990.05933 2096.8877
1859.739 -907.13715 1662.1892
2166.9761 -552.10278 1364.2684
2227.9399 -489.83264 853.20093
2217.9209 -457.59204 274.3508
2102.0776 -394.98969 -293.22305
1865.7297 -322.24573 -896.21118
1559.5413 -316.22104 -1378.9391
1053.1873 -249.46725 -1726.5002
491.32959 -303.71356 -1856.562
-39.312256 -487.20569 -1676.2605
-338.52319 -721.69086 -1246.606
-558.14502 -1004.5702 -854.12061
-814.48804 -1390.2601 -577.74316
-749.9751 -1994.6725 118.23755
1075.3931 -1148.3208 157.81433
-489.5481 2810.7021 235.85544
ID=Aspidi

LM3=48
7854.9141 3317.438 8795.249
8027.7598 3377.5354 8942.8047
8230.4277 3383.0244 9011.1172
8441.3662 3307.1665 9057.7627
8664.5586 3240.1528 9146.4902
8794.3447 3018.458 9206.373
8742.3545 2787.7668 9283.5635
8538.2012 2639.9419 9262.7539
8303.2334 2534.3506 9187.0469
8085.5581 2455.0181 9116.9268
7839.4233 2355.2075 9012.4385
7631.9585 2292.1152 8921.2207
7356.791 2180.1184 8899.5762
7131.3936 2166.3574 8861.1113
6925.7837 2163.72 8789.0439
6792.5132 2185.8401 8585.0674
6843.3252 2071.4563 8394.9746
6996.5391 2044.7815 8224.7676
7172.1245 2056.2473 8034.7085
7293.8252 2082.948 7795.7852
7368.6904 2111.0518 7558.8008
7369.9185 2142.2522 7335.0264
7352.3174 2232.2212 7102.8477
7311.0288 2364.2817 6962.7119
7213.752 2573.929 6892.4551
7097.6602 2745.1973 6946.5522
7066.0801 2896.0281 7057.9355
7070.2754 2976.8899 7241.6572
7122.7393 3011.9241 7423.1138
7202.1289 2993.0142 7598.9346
8444.3623 2863.2039 8926.9922
8363.9922 2686.616 8861.8184
8349.2705 2523.0706 8710.7705
8364.1455 2484.5029 8490.1934
8363.2061 2487.8372 8254.6748
8230.4492 2433.6379 8032.4585
8075.4067 2361.7375 7817.6914
7920.6807 2335.6404 7610.9565
7763.2759 2323.5999 7435.5337
7531.8989 2346.9187 7326.4258
7240.21 2378.9893 7371.5918
7030.0898 2409.7549 7508.7285
6952.0684 2469.1621 7689.7065
6935.187 2441.7632 7909.1045
6954.2412 2396.2517 8185.1631
7070.125 2214.3481 8536.4697
7827.0439 2408.7876 8093.0708
7798.2998 3985.2288 7950.5122
ID=Atract

LM3=48
2291.8689 2304.8372 5002.1699
2219.1094 2388.2627 4929.5635
2114.9207 2461.9966 4832.3828
1912.8782 2428.1704 4742.5078
1833.5105 2308.6587 4628.8242
1829.7797 2156.3516 4608.0244
1860.7858 1969.7556 4602.0479
1925.0167 1804.6067 4599.4502
2032.5017 1613.9563 4627.2695
2137.3247 1472.7065 4672.3066
2281.6267 1341.8458 4731.2959
2416.4153 1238.9572 4796.5391
2544.7717 1155.3201 4884.4072
2677.9058 1075.0996 5023.499
2759.8088 1033.361 5142.8945
2805.6284 993.42993 5282.8872
2757.9709 947.78363 5417.2681
2701.7253 922.74884 5542.6714
2635.1904 933.75018 5646.1279
2558.752 980.38379 5767.3853
2508.8254 1041.4922 5877.0293
2449.4639 1130.3209 5964.2944
2428.3584 1247.6395 6035.0444
2371.6841 1422.1095 6077.4795
2324.4675 1584.4449 6092.9971
2289.7371 1753.6145 6079.6348
2293.821 1913.3992 6033.4609
2347.5049 2057.4116 5965.6196
2372.0208 2062.4783 5817.811
2389.5549 2021.8153 5663.2646
1773.5126 2135.2163 4744.8843
1715.0076 2040.4597 4859.9092
1646.7322 2046.8026 4991.2573
1573.3235 1947.8337 5144.709
1534.8093 1877.3379 5318.1055
1531.0389 1836.3961 5534.8413
1580.3042 1771.7434 5726.2905
1706.5009 1747.4979 5875.3472
1876.3224 1735.9917 5976.6157
2079.179 1732.368 5998.8574
2261.4287 1737.5009 5946.5947
2452.5356 1724.6329 5858.3486
2574.1152 1699.7028 5749.2637
2665.9429 1658.0061 5635.1509
2692.4424 1579.9846 5463.4409
2663.0698 1062.6775 5303.2407
1868.6912 1235.3177 5385.8452
2257.7603 2493.1355 5204.4858
ID=Bipes

LM3=48
181.97241 575.90063 1103.3722
427.00244 728.98749 1469.97
849.81824 656.9118 1743.3057
1266.8463 859.87646 1958.0154
1702.4573 1008.5063 2222.6406
2003.2314 747.15234 2447.7251
2113.1018 171.94989 2539.978
1916.6401 -255.76958 2528.3325
1609.1323 -597.40137 2425.8286
1255.1975 -871.97748 2245.2832
953.2002 -1069.7074 1947.0265
646.97888 -1225.8667 1616.9021
270.8786 -1375.0814 1252.3401
-170.50586 -1484.2758 1002.1687
-645.31665 -1413.3717 734.37097
-1076.8878 -1412.7708 418.3739
-798.70605 -1465.8119 100.58582
-393.22534 -1523.6378 -78.837341
-45.51947 -1507.65 -274.46295
228.06891 -1339.8595 -539.8219
488.4577 -1127.1554 -798.74304
711.52393 -931.77686 -1064.5968
862.22485 -681.64722 -1301.3545
958.54987 -353.43759 -1491.8533
978.67969 49.993153 -1600.269
871.99524 415.34674 -1625.1064
630.00525 664.0943 -1472.1528
392.28137 724.50555 -1153.9636
271.92236 689.38782 -787.19574
154.92847 542.88062 -435.43677
1156.9231 -263.12048 1697.7471
898.97156 -543.68323 1491.4996
771.76752 -654.20197 1098.2401
907.50555 -636.84271 737.53143
1148.3972 -475.36868 493.90237
1198.9089 -453.49368 130.70657
1097.6216 -456.52725 -277.94336
978.04767 -457.66177 -613.81079
780.93237 -469.77225 -933.46313
322.20569 -430.43961 -1241.8236
-32.729614 -441.43433 -1226.4042
-313.48181 -482.46872 -1082.3289
-514.07263 -548.53021 -850.15186
-606.95801 -617.7572 -555.46399
-643.80475 -804.82855 -245.2373
-426.5061 -1125.9246 305.08936
411.6626 -584.58569 132.79044
461.09015 1831.1249 191.2943
ID=Boiga

LM3=48
541.49011 353.22845 1357.7585
658.70081 403.04663 1536.7986
840.0741 378.69403 1649.881
1007.6205 391.85312 1822.9945
1199.9503 309.92413 1908.6196
1262.8225 109.32864 1943.231
1260.804 -72.769035 1897.4399
1179.7954 -246.08705 1799.6655
1048.2065 -377.04654 1681.474
912.29761 -472.34177 1553.5712
748.48236 -576.40332 1410.2179
568.74475 -726.10748 1297.8794
360.59198 -796.53821 1208.0115
141.35175 -799.01746 1135.5356
-54.850342 -722.16779 1005.6216
-151.80676 -617.20087 799.94891
-30.53125 -732.56134 699.4729
178.83762 -751.8775 774.67529
369.03055 -713.17523 738.19464
561.58716 -637.94946 656.08746
689.96411 -568.69067 479.72235
746.83057 -506.34302 282.04401
794.02686 -428.8844 108.24551
819.39294 -279.51724 -42.461182
803.81006 -100.05498 -136.6601
753.51868 91.579567 -183.13306
667.86182 263.56607 -147.49792
571.32086 393.87125 -19.781006
510.28259 408.20883 175.60184
470.67291 385.05994 389.78244
1091.5563 31.692038 1585.8287
1004.5117 -136.35887 1549.9325
939.4635 -260.49115 1401.094
979.32935 -329.91254 1201.6582
1034.9561 -252.49419 1026.8202
1004.9435 -267.15674 808.78088
938.83777 -261.31042 582.81567
860.39063 -255.36888 376.42267
732.32556 -234.43996 222.3006
557.10638 -204.93239 117.7813
389.64972 -197.68597 128.00642
249.04697 -211.92804 192.3512
129.82822 -273.91202 288.76288
51.013733 -329.83578 414.00085
9.2709656 -357.1412 593.7699
110.22815 -537.81982 869.02783
648.45471 -281.31403 790.19958
546.96301 1150.8004 940.29736
ID=Brachy

LM3=48
8876.7402 6896.062 19034.402
8678.5781 6840.709 18631.539
8374.1924 6604.0205 18445.418
8122.9736 6423.8989 18118.068
7931.1406 6052.3774 17968.896
7907.2578 5622.5234 18018.146
8107.7383 5392.8413 18187.203
8340.7314 5236.6929 18414.041
8587.8809 5103.5894 18676.496
8914.832 4926.8384 18976.43
9205.3945 4743.5049 19162.777
9488.1729 4568.8896 19327.363
9781.7666 4390.2505 19498.879
10045.057 4306.5156 19686.27
10279.498 4447.4028 19816.346
10434.217 4655.8105 19995.783
10595.35 4479.0625 20276.785
10394.313 4183.0845 20262.244
10024.625 4120.8218 20278.232
9667.959 4115.9077 20350.645
9336.5859 4193.4268 20567.348
9077.7344 4340.5864 20794.684
8877.8242 4521.1479 21040.9
8637.0537 4703.3369 21286.248
8473.4854 4928.0127 21557.582
8437.457 5216.0762 21801.973
8482.7461 5624.96 22037.352
8616.4316 6033.2949 22114.156
8840.6484 6374.1777 21894.527
9043.0127 6697.0215 21547.35
7855.8081 5853.3389 18709.555
7969.645 5637.1533 18927.805
8018.8721 5542.1563 19247.885
7859.5313 5593.6646 19500.686
7731.6113 5703.3149 19815.475
7748.7578 5635.6396 20144.699
7859.7129 5553.083 20515.119
8096.0562 5466.1611 20813.902
8364.2002 5413.8145 21009.74
8702.9219 5420.604 21210.086
9027.7197 5445.5947 21307.732
9364.3994 5451.6748 21258.383
9646.2803 5458.0654 21086.834
9830.8975 5385.6245 20859.246
9993.7295 5323.8281 20542.256
9938.3486 4684.8701 20123.055
8839.2715 5538.2163 20144.172
9078.1621 8668.4336 20596.496
ID=Calaba

LM3=48
375.07288 312.8544 1244.4009
408.11829 313.91199 1448.2667
526.46521 271.15836 1610.2666
583.49524 281.27567 1801.6617
682.70166 255.75986 1917.1852
713.52368 131.60028 1993.683
709.2666 -50.236034 1945.6428
672.74731 -172.54086 1788.4276
634.96985 -258.04703 1614.6747
589.6189 -339.87473 1427.6586
535.315 -411.93884 1209.9489
439.20813 -487.62845 1044.299
279.16107 -528.55939 900.94678
127.11873 -533.66742 818.04102
-48.314812 -526.57867 703.77075
-191.61633 -508.20145 583.44141
-107.11121 -553.69373 435.13684
69.45752 -568.16925 375.87927
234.5683 -543.03247 306.92276
391.18985 -489.13538 205.70581
512.50909 -403.42685 79.28595
621.66711 -319.50424 -64.040039
705.39691 -218.57996 -201.13049
775.5448 -100.72773 -344.07422
825.52875 61.689899 -452.09778
878.69281 271.87485 -502.49292
886.98206 463.06863 -427.94022
798.45642 537.53369 -241.6969
677.34753 519.36206 -43.489502
583.68286 414.51736 163.53036
726.71033 15.119053 1587.3828
780.40479 -156.78415 1456.1742
855.58594 -202.63759 1276.4608
987.45569 -139.96327 1145.2593
1103.7852 -151.41423 952.15198
1147.2635 -158.31523 709.76227
1107.8888 -127.42424 451.76385
1063.965 -97.410843 182.3486
977.77295 -35.227329 -29.953156
847.86719 27.353907 -204.77942
626.82947 33.167496 -277.33472
420.21747 -5.913034 -219.18701
256.3103 -43.703854 -77.009766
128.13046 -125.28449 94.90564
-1.8659668 -226.57204 299.19733
-37.07605 -410.50836 556.66943
683.65723 -305.24506 571.32959
683.88525 889.21661 847.45917
ID=Callio

LM3=48
8912.6523 3276.2151 11963.663
9175.0215 3319.7668 12157.179
9457.2783 3143.416 12262.228
9795.8711 3083.8252 12384.389
10018.981 2862.6387 12525.777
10015.396 2566.1531 12698.25
9788.335 2342.4595 12838.971
9463.6416 2156.5068 12806.812
9162.1826 2089.0483 12702.475
8830.4854 2038.2936 12573.099
8483.9316 1935.6202 12542.09
8150.0542 1871.464 12546.359
7794.9424 1833.6263 12504.104
7481.5874 1863.514 12448.104
7223.6792 2039.001 12361.572
7007.062 2204.3347 12257.559
7047.2202 1853.4987 12197.985
7260.2661 1636.4017 12141.808
7486.2656 1528.864 11892.424
7621.6782 1531.6017 11569.809
7659.4165 1536.729 11256.847
7677.2188 1575.4562 10935.657
7631.5332 1643.7384 10598.502
7597.5059 1754.8754 10285.099
7568.3193 1973.4357 10047.202
7576.1411 2251.8325 9924.377
7528.2798 2545.1973 9931.1035
7557.29 2807.4263 10077.973
7632.458 2921.04 10377.813
7775.7251 2925.2595 10701.827
9438.3857 2449.5457 12231.612
9182.623 2248.5479 12235.356
9020.4619 2094.5027 12023.269
9075.7275 2034.5754 11738.989
9147.9727 2056.1091 11459.231
9037.1504 1999.8701 11166.425
8826.9307 1966.0132 10904.493
8558.8145 1951.4264 10683.24
8206.9189 1944.8019 10509.649
7891.2402 1939.4478 10446.386
7570.2822 2105.7568 10540.399
7341.1323 2218.7153 10744.2
7174.9209 2250.3511 11012.77
7111.1748 2200.5388 11331.325
7143.4653 2103.5847 11628.434
7524.9624 1820.6821 12020.022
8331.7344 1962.4364 11385.176
8262.8896 4208.0938 10800.848
ID=Candoi

LM3=48
821.55542 489.89206 1263.6392
1021.2318 431.27591 1564.4253
1333.9218 247.70346 1708.7157
1597.4351 287.31784 1948.5029
1833.4584 76.583504 2110.1587
1908.4399 -289.12506 2114.1924
1670.8228 -530.29041 2173.9692
1389.8325 -712.3974 2123.075
1042.2859 -847.12134 1992.2017
712.71204 -878.28583 1770.2219
457.74878 -948.12964 1505.7106
189.32861 -923.88989 1249.5427
-219.45776 -899.72955 1057.6692
-523.104 -729.38507 942.27271
-741.18213 -471.3363 793.55768
-912.89404 -196.02074 579.68231
-861.22534 -394.95056 388.91559
-623.16473 -530.86053 245.65155
-389.21362 -600.80225 125.61328
-139.36865 -606.52014 -70.992523
71.494553 -565.36157 -278.72461
275.34973 -515.26678 -507.72559
459.91321 -436.94357 -733.74548
680.13519 -286.02429 -918.7522
855.40991 -65.842941 -1047.4722
960.1582 192.49219 -1094.782
868.77307 427.38342 -1039.1833
817.40521 609.79395 -864.93091
721.86633 687.18127 -594.33856
645.2085 671.32819 -305.79156
1219.1814 -412.36914 1568.9802
967.06165 -504.3056 1384.3051
800.81519 -519.37927 1101.9336
888.35205 -505.90265 811.99884
1157.431 -440.82986 618.73712
1125.1035 -432.22202 279.39893
1001.156 -440.94357 -87.22525
861.65308 -350.56622 -372.30505
681.94116 -181.11821 -618.12933
419.48145 4.1610184 -805.17017
194.69067 116.04214 -806.25
-9.3012695 189.90924 -679.30127
-173.62964 221.94424 -479.95898
-274.75195 199.44382 -263.15735
-376.03223 127.41446 -0.91870117
-379.31372 -330.66406 515.41974
477.15115 -179.80559 315.85599
1432.2794 1298.8916 522.23523
ID=Causus

LM3=48
1158.4117 711.33215 1905.7505
1359.0635 854.03119 2233.0806
1694.0573 788.42328 2508.4229
1940.1364 826.66968 2790.7627
2264.0378 733.60248 3049.4902
2411.7568 386.54651 3146.0674
2292.4485 79.207527 3019.9971
1987.2791 -113.21214 2763.4658
1749.8176 -298.69351 2464.749
1510.8101 -567.12897 2223.7502
1234.0089 -875.67346 1999.8241
941.84937 -1128.4812 1823.2587
654.00269 -1232.3304 1656.812
325.89417 -1232.2061 1457.8661
23.719635 -1104.2076 1266.8842
-244.58383 -892.03827 1008.6375
-130.5459 -1073.4646 773.85889
144.19946 -1197.9874 618.92731
387.54553 -1172.0635 364.83237
590.98065 -1043.314 70.450867
726.24854 -837.22748 -206.52246
825.8891 -564.10083 -433.35291
908.66919 -302.84204 -675.16357
973.40442 -52.787277 -902.94043
1042.7808 286.40472 -1039.696
1014.2883 576.58862 -1061.6443
869.06897 765.34479 -889.33118
763.91119 837.93451 -664.03503
671.12878 807.005 -368.11041
696.95654 711.93835 -94.92569
1994.687 257.54343 2465.282
1823.0229 -55.238037 2212.6567
1976.8242 -93.656418 1835.4049
2248.9551 147.75478 1559.814
2340.3076 115.8299 1148.261
2294.2944 39.144798 709.29187
2171.4709 -19.611799 315.77026
1926.0217 -81.798737 -81.791214
1620.6851 -85.471642 -382.328
1227.0642 -21.300543 -574.35486
739.76062 -23.296677 -590.66284
372.0383 -130.37474 -408.7807
114.90968 -287.30594 -126.4657
-1.0596619 -448.93912 246.08667
-17.399704 -649.39136 520.77271
69.449463 -927.64807 950.56036
1432.0015 -805.23462 741.8606
1140.8938 2018.7554 918.06958
ID=Cerber

LM3=48
694.93335 819.42102 1608.0133
849.12219 869.18005 2027.3296
998.75745 1150.7086 2242.6436
1055.5929 1563.6871 2407.7556
1205.337 1685.9785 2779.9683
1503.7881 1566.2499 3137.3113
1805.7539 1222.9199 3309.7524
1922.4465 759.43176 3371.8999
1900.2944 292.78979 3255.5776
1841.826 -115.14069 2973.8352
1691.6372 -384.4852 2606.6406
1414.0651 -557.04352 2203.3442
1127.7183 -727.54785 1831.9346
736.05231 -872.52356 1542.1116
332.80862 -935.46436 1335.4264
-105.26392 -909.81885 1033.2172
62.369629 -1062.9106 606.33765
451.87836 -1094.7965 403.70297
799.44373 -1024.1023 160.40808
1103.2502 -900.33276 -62.175903
1341.4333 -737.65277 -302.17749
1543.9409 -524.40173 -580.36139
1687.0938 -241.98729 -824.96777
1691.5652 126.17817 -1007.8058
1575.2052 550.00818 -1077.9666
1361.149 921.63763 -1024.2493
1043.0825 1232.7487 -833.63965
707.42291 1337.0266 -504.71225
571.3728 1081.0117 -149.15591
568.13623 675.65204 222.42065
1518.7615 345.14441 2135.5796
1296.373 39.312828 1867.6637
1285.7024 -66.017548 1475.7666
1563.2825 26.099072 1198.0563
1945.6428 246.50902 1156.6606
2018.4543 227.70015 728.41229
1970.5591 162.17047 271.76245
1825.2983 77.629135 -162.04053
1557.5944 50.132118 -567.88269
1123.0269 32.944721 -864.99243
751.47949 -67.635422 -885.88318
417.67865 -188.36929 -711.39551
231.06519 -264.41678 -386.224
84.182983 -358.44067 -72.066895
66.862083 -439.38867 343.755
274.83618 -657.50854 764.19629
1243.8142 -272.49988 611.81531
824.6488 1648.6586 709.40729
ID=Chryso

LM3=48
23240.004 11106.857 15625.27
23537.723 10951.279 16258.752
24207.676 10739.394 16570.727
24765.418 10662.823 17057.318
25008.152 9995.083 17191.102
24969.547 9268.4561 17041.309
24800.285 8710.7832 16592.555
24528.949 8289.3105 15995.098
24219.072 8015.334 15436.481
23775.971 7778.166 14893.903
23344.223 7540.7661 14426.631
22869.514 7351.7988 13958.328
22359.814 7297.0767 13495.64
21828.789 7499.8237 13139.876
21374.141 7868.855 12928.671
21080.691 8400.2324 12451.478
21335.539 8225.1123 11857.111
21881.848 8090.9087 11481.424
22442.186 8175.3892 11111.285
22949.619 8472.541 10752.594
23410.922 8825.6055 10384.396
23825.723 9244.0811 10031.166
24186.012 9735.9385 9698.9355
24460.881 10361.061 9500.6035
24711.293 11020.137 9465.6465
24753.639 11685.253 9652.3799
24603.215 12204.973 10016.49
24313.703 12429.2 10555.73
23998.629 12364.658 11094.233
23714.568 12037.782 11638.872
24778.051 9685.9346 16029.039
24563.783 9384.6611 15343.874
25002.561 9522.1885 14739.659
25513.156 9753.6172 14323.629
25800.336 9880.2656 13610.27
25905.154 9964.7305 12798.908
25964.549 10196.644 11968.166
25860.477 10452.433 11148.508
25452.082 10727.321 10480.228
24673.24 11025.978 10164.34
23869.27 11064.441 10299.026
23101.84 10884.967 10687.439
22559.238 10551.632 11197.371
22099.23 10030.504 11694.527
21789.32 9411.1875 12109.154
21733.371 8571.3232 12497.063
24175.426 9396.0693 12652.857
23514.99 15180.143 14006.24
ID=Coruci

LM3=48
11779.454 5732.1553 11799.624
12084.904 5638.998 12129.097
12259.473 5899.7554 12400.316
12493.341 5757.6104 12720.632
12602.182 5319.7939 12907.768
12651.989 4919.4619 12822.281
12649.247 4592.6216 12557.234
12557.159 4354.9751 12229.639
12389.521 4023.0469 11859.225
12252.942 3631.8027 11607.977
12032 3208.2566 11299.438
11666.38 2973.2612 11039.761
11260.463 2839.8203 10798.435
10872.034 2848.8691 10554.652
10552.062 3024.4651 10350.379
10482.639 3317.6602 10083.596
10853.545 3340.8511 10081.437
11231.751 3262.1504 10204.693
11669.467 3410.3772 10123.676
11976.219 3615.5762 9857.8545
12193.662 3923.7522 9598.3936
12355.54 4241.6387 9315.9297
12418.263 4623.5024 9057.2656
12390.264 5120.292 8852.5527
12302.982 5596.9727 8875.1299
12155.805 6011.0171 9062.8389
11972.792 6319.0566 9393.5059
11777.175 6256.4805 9758.2139
11552.985 5949.0044 10096.564
11457.014 5583.4751 10472.981
12705.942 4951.7754 11906.412
12493.302 4730.6689 11752.424
12459.115 4621.3936 11307.536
12790.22 4733.8379 10989.131
13200.82 4892.9956 10824.383
13436.92 4845.7622 10429.931
13420.333 4814.8423 9982.9111
13238.596 4853.0835 9572.2061
12928.472 4913.1514 9325.0352
12510.075 4994.002 9159.0342
11932.98 4973.1299 9127.4258
11522.271 4918.5918 9196.3135
11225.89 4770.7251 9425.2773
11048.134 4600.3989 9671.9775
10961.585 4371.0825 9974.0879
11160.766 3566.708 10492.796
11996.701 4514.4526 10419.19
11872.237 6639.394 10784.706
ID=Ctenop

LM3=48
8861.668 6606.6289 4204.6377
8953.6904 6565.2544 4479.1636
9252.293 6532.4316 4565.3384
9481.8291 6650.9956 4690.0186
9630.6992 6438.8369 4893.9272
9537.5908 6112.6758 4931.8301
9428.2861 5832.1172 4849.8359
9311.2744 5598.9697 4668.0801
9139.9492 5462.9819 4396.1553
8951.1133 5386.4829 4177.5898
8748.4502 5311.0474 3966.2842
8499.6182 5253.4292 3783.7168
8243.6484 5221.252 3697.7788
8008.9258 5262.2485 3609.2334
7789.6255 5391.6719 3520.9453
7571.8877 5474.6143 3318.6433
7765.0508 5384.814 3208.5933
7976.3193 5356.2275 3149.4644
8211.29 5380.7798 3083.2383
8388.874 5442.4209 2912.6497
8539.6543 5593.8789 2681.7861
8650.0127 5763.2568 2511.1953
8770.2822 5964.793 2362.8611
8891.123 6210.9473 2245.23
8952.1787 6482.9092 2244.5676
9006.8125 6744.9868 2289.5076
8974.3174 6970.585 2425.2544
8818.2617 6964.9448 2639.1113
8735.8945 6841.5483 2836.7764
8640.0625 6775.6758 3058.1333
9399.6328 5999.1602 4376.0503
9223.7949 5846.5396 4268.6479
9170.1025 5793.0303 4012.7354
9295.4209 5839.7705 3803.7322
9459.582 5875.2568 3613.7397
9474.4131 5855.0122 3348.8062
9444.6689 5873.0684 3084.302
9375.9707 5955.2983 2795.1768
9196.3652 6067.4248 2544.4868
8935.9385 6171.5518 2421.1716
8623.8877 6281.7837 2390.6416
8357.0342 6332.1416 2520.5771
8166.0723 6255.5933 2740.8638
8021.8848 6102.4263 2966.4033
7974.9233 5933.6284 3186.4548
7985.2173 5528.1694 3357.7451
8851.9199 5611.0767 3131.8491
9069.5488 7923.2539 3804.312
ID=Ctenot

LM3=48
245.04932 803.70135 1536.843
333.65674 829.3161 1826.6121
486.45093 765.07776 2076.032
556.64648 646.41583 2334.6284
581.06635 403.16873 2504.8423
510.94318 112.91167 2457.5725
410.68042 -81.49012 2264.1257
250.84607 -296.93323 2081.8845
61.293213 -530.47729 1874.9476
-171.73755 -762.06805 1679.1316
-340.26025 -891.61523 1473.7268
-484.85364 -1033.5359 1231.533
-571.42004 -1139.5204 960.45087
-657.63684 -1239.7424 671.72888
-776.32996 -1260.9023 416.73624
-928.35376 -1265.4316 161.48409
-698.78149 -1390.2826 49.365204
-437.21228 -1434.1696 -13.264252
-183.89648 -1457.0037 -124.95438
65.41095 -1414.3866 -312.69971
250.62267 -1314.0223 -503.94336
391.78885 -1205.6082 -746.18372
522.91541 -1011.5596 -962.00586
591.44031 -813.55072 -1149.3752
645.9646 -543.36066 -1338.1344
686.45367 -253.03075 -1414.1228
652.92688 74.892014 -1361.7673
628.16846 331.944 -1239.1963
587.1618 483.2063 -1007.5201
540.69434 545.03455 -762.78955
876.56934 262.49789 2166.7183
972.52246 -24.487932 1887.0154
1308.6927 5.4659095 1624.2791
1597.3491 -63.147938 1347.0879
1813.3743 -215.47757 987.23706
1882.3738 -414.22488 589.12146
1848.1422 -613.7301 218.87628
1733.3607 -718.18585 -167.19763
1586.7915 -745.66595 -593.56592
1358.0194 -632.08051 -970.92059
981.83014 -488.77841 -1109.0989
459.19238 -403.1922 -1097.5334
58.893799 -397.9592 -971.6853
-288.625 -480.55258 -702.63867
-564.12488 -627.8465 -395.08313
-610.95862 -1218.9066 276.59851
783.30029 -1012.2062 640.22748
664.22607 1922.9606 505.25903
ID=Cylind

LM3=48
736.9043 -219.2354 1030.7329
659.65723 -388.67035 1363.1589
464.31006 -504.6106 1663.7203
589.09302 -884.19965 1885.3408
579.8291 -1165.7155 2221.6887
391.74634 -1213.5979 2534.5313
78.678223 -1069.5135 2761.9653
-179.17957 -766.79102 2843.2449
-348.68085 -330.43027 2820.5923
-474.85172 177.21443 2580.1824
-450.53571 583.40253 2101.5444
-306.091 989.85754 1549.1721
12.284439 1410.8743 1120.2346
337.00415 1627.84 868.11353
685.56702 1754.4014 599.57813
1128.0647 1872.7247 315.15601
777.36847 1961.4418 -6.4769897
326.03818 1851.0706 -207.20642
-75.301514 1628.3341 -433.44458
-301.32129 1354.7991 -730.76447
-486.47974 1030.5773 -1026.0681
-647.10693 726.08276 -1305.4968
-670.4585 393.79053 -1512.6201
-544.75269 90.520851 -1640.5637
-234.2998 -225.75153 -1685.4883
142.36633 -443.07776 -1614.4985
491.15466 -559.58795 -1432.2878
705.71118 -516.85028 -1098.5782
694.17529 -291.42218 -780.27246
581.65649 15.47593 -468.5799
-110.85742 46.832218 1678.938
-128.56689 370.58926 1441.3574
-223.81396 529.64661 1078.2405
-378.13477 419.94666 742.87805
-703.71387 101.56398 733.61243
-820.75049 123.51714 327.49338
-784.74707 274.30643 -142.11868
-656.83447 370.06583 -602.13867
-478.24121 458.31918 -1014.119
-138.45341 602.64178 -1316.0524
197.88921 800.09357 -1397.2003
530.625 987.59241 -1288.5021
818.37659 1114.4231 -1034.1189
910.89783 1292.9945 -702.47852
931.73145 1402.3562 -252.64502
734.54395 1519.4332 177.0415
-185.22119 770.98615 33.679749
929.28369 -1116.6445 -24.640472
ID=Dendre

LM3=48
321.65771 654.60437 642.11725
293.93158 665.216 756.2403
266.91803 641.76215 870.84155
238.33673 580.57935 978.06958
206.07587 492.76624 1066.2947
204.07593 368.19821 1081.1481
178.06311 263.88364 1028.3772
157.70776 188.31798 936.48761
140.37341 135.36688 809.0556
109.13739 66.722038 677.98291
43.663574 -11.128543 561.64587
-20.636353 -84.279503 445.53778
-56.156982 -136.04596 328.48248
-69.701538 -165.72549 215.79091
-89.95166 -205.9511 92.719757
-64.837524 -223.03183 -25.327789
-6.404541 -301.62198 -41.880241
78.221924 -359.49881 -46.140198
178.21069 -397.83047 -47.702454
296.32187 -428.72009 -46.158691
417.71729 -463.93237 -65.472687
546.61932 -473.418 -98.389832
659.90216 -473.07977 -179.60657
767.78687 -416.60617 -243.89661
846.14697 -311.81815 -278.1499
908.57507 -185.61647 -312.36606
969.1651 -54.412758 -343.14429
966.59131 63.715302 -326.36023
917.19568 167.60484 -267.80585
824.49927 226.96201 -185.33362
325.85107 241.32457 953.75366
340.66498 117.92571 857.67413
447.65009 47.618515 816.22211
586.71912 -41.894306 753.73468
702.25092 -132.67958 668.28363
815.04572 -215.04984 556.96167
891.47015 -280.07208 399.24139
911.97168 -332.87296 257.63739
894.6333 -368.57651 119.93314
834.01111 -386.51471 -3.8327637
725.13013 -362.86115 -124.00729
606.90448 -297.51709 -228.38171
468.2171 -242.32158 -240.43011
328.06256 -210.79962 -212.57001
182.63333 -173.63567 -164.09485
71.63031 -243.02245 85.114746
413.2074 -256.45221 336.38971
1106.0447 687.20319 -102.10138
ID=Dibamu

LM3=48
549.81885 743.54095 1094.3584
497.10547 948.43011 1283.7734
606.30029 1167.2163 1469.7517
676.7229 1446.0798 1656.6918
912.07471 1623.5243 1833.145
1200.4225 1586.7864 1960.9109
1417.3009 1385.7156 2010.3441
1595.2849 1097.4858 1988.6602
1692.5812 813.64404 1873.9686
1733.1627 557.15472 1713.8595
1731.9259 328.28534 1547.7423
1717.8707 126.06045 1389.1949
1690.5645 -102.0797 1204.439
1620.1141 -311.04178 1060.3158
1507.7339 -502.50314 880.94934
1374.1729 -676.2616 660.78772
1595.158 -536.67542 537.59418
1735.6174 -328.98935 466.37677
1856.9711 -106.97076 344.4061
1931.1356 121.73455 203.66043
1947.978 351.08072 55.784973
1940.5637 524.29932 -99.085876
1895.3828 714.0426 -251.16864
1763.9894 852.06268 -395.90039
1553.985 911.72308 -499.8396
1267.2776 908.15637 -549.25781
993.21832 819.29633 -537.44775
781.02026 754.35663 -423.04492
717.30005 707.65265 -201.78662
735.74658 646.53052 38.016113
1195.1588 1149.0436 1566.0435
1511.9731 976.83075 1534.3481
1665.9406 885.57391 1320.8207
1727.9321 989.14948 1099.8694
1705.8918 1120.6309 834.32312
1746.0432 1077.2559 545.45941
1755.9729 933.77643 214.09384
1722.4504 785.85254 -65.533905
1563.9641 546.64697 -350.46906
1436.3788 332.53217 -459.50854
1269.6917 145.67287 -414.74194
1125.5651 9.4735699 -250.00391
1108.4821 -81.546806 -38.036865
1202.6321 -156.0546 225.12827
1327.4712 -177.30136 430.71741
1461.5095 -227.32225 713.51318
1576.2859 597.8064 602.86353
203.82483 1207.9448 357.26382
ID=Dipsas

LM3=48
8417.0488 5251.0278 3298.1333
8610.6895 5090.2007 3591.5066
8758.5605 5360.8555 3694.0334
8980.2275 5423.9668 3943.5471
9168.7451 5155.0078 4134.9678
9168.9258 4774.9155 4146.0039
9099.2734 4401.6514 3956.4792
9039.1504 4021.4519 3725.4421
8989.6709 3657.7366 3464.7756
8919.2129 3396.5195 3200.8169
8799.667 3128.2112 2857.9397
8509.1406 3022.5164 2533.6794
8174.8232 3050.5945 2293.499
7884.209 3147.6257 2097.0891
7627.2505 3367.1858 1881.0237
7603.1763 3702.959 1619.4937
7916.2178 3641.4194 1704.6017
8275.5322 3577.2913 1798.2467
8575.9922 3673.2295 1595.8065
8778.6426 3849.3237 1356.2183
8941.5059 4100.4829 1164.1096
9033.6953 4444.2563 1023.2732
9088.4414 4829.709 962.96362
9067.7959 5193.0029 998.63513
9008.3984 5479.4966 1142.5253
8920.459 5745.1641 1312.9216
8770.1592 5945.5078 1531.2893
8560.79 5959.6597 1824.4004
8432.7549 5681.1733 2047.353
8272.4902 5465.9551 2318.1133
9072.2578 4622.4033 3330.6138
8952.6875 4441.2178 3058.6733
9152.2197 4501.2905 2755.4727
9496.5059 4671.2671 2688.1765
9742.4951 4711.4961 2409.1594
9861.0127 4727.6475 2061.1172
9846.1133 4751.7212 1671.8937
9654.7207 4772.4619 1400.8575
9407.1973 4810.6016 1232.308
9131.6445 4872.0083 1156.2625
8756.9521 4914.8643 1134.5104
8433.248 4933.3677 1203.1935
8146.1973 4881.1621 1379.8889
7962.5381 4713.7051 1604.1348
7853.5757 4474.8652 1844.2826
7956.8682 3606.4377 1961.5247
8788.8115 4236.041 1988.1702
8656.0645 6061.5444 2635.7598
ID=Draco

LM3=48
950.73608 508.33203 1759.9368
1129.606 496.99249 2052.8936
1504.5679 420.27768 2205.5405
1808.9297 420.42804 2432.2627
2155.4583 334.76233 2548.2217
2325.2844 59.553555 2661.3713
2242.7244 -317.56552 2603.262
2009.5443 -495.4975 2466.8677
1740.7061 -613.95862 2259.8281
1491.1007 -700.53436 2000.7432
1265.7244 -819.15033 1662.2067
976.1333 -883.00201 1398.3588
599.65912 -970.88 1311.6886
264.01376 -1016.2442 1330.8093
-44.571838 -946.44574 1283.2357
-265.39514 -922.65094 1068.521
-114.401 -990.36102 742.93048
199.68121 -994.10742 561.81049
513.2301 -947.62659 397.00732
680.97375 -839.71454 136.3446
777.7583 -716.68817 -202.9566
840.61304 -553.32635 -481.07092
954.82379 -362.10175 -674.3938
1024.5037 -115.58619 -826.01672
1044.5618 202.83089 -930.58765
1005.028 514.06702 -901.40149
942.11609 774.87067 -692.63879
815.63647 861.27441 -353.33777
750.10999 805.92206 -14.562024
749.18634 645.25903 323.69501
1845.6909 -163.28172 1950.627
1665.0627 -429.39453 1754.1494
1549.0551 -498.24817 1453.8959
1657.6989 -379.16547 1164.4851
1813.6519 -239.48288 868.78149
1723.9241 -278.00061 469.03302
1549.0551 -283.09491 73.178223
1356.2125 -216.61063 -213.67816
1095.2079 -79.618584 -434.50119
759.57715 22.011347 -480.34009
462.88806 52.038368 -458.26831
227.06592 16.076359 -278.69183
100.40332 -91.932899 27.249542
49.163086 -254.62172 315.90656
59.156494 -446.90103 626.8562
128.77551 -800.61847 973.35474
1077.8234 -255.68547 658.80188
1105.5923 1482.2085 958.98828
ID=Echiop

LM3=48
396.63037 699.15173 1249.4371
682.53296 839.77777 1549.8682
1171.6019 845.91241 1692.0164
1505.5746 993.59576 1877.8
1898.6041 1039.4346 2108.1147
2190.0825 729.45398 2309.7759
2169.9263 309.19067 2372.3857
1900.9347 -89.503304 2367.645
1590.7333 -419.85422 2221.6724
1250.709 -705.07788 1965.5498
916.31165 -966.87262 1679.4141
535.89246 -1282.189 1531.4744
136.85699 -1496.6351 1467.1316
-295.78394 -1539.7031 1440.3613
-727.35193 -1478.8853 1464.3171
-1118.976 -1463.5513 1302.3884
-1101.4065 -1652.928 932.85352
-807.62244 -1768.3538 658.42542
-405.87305 -1782.6508 358.66077
-134.93024 -1734.3981 -5.1818848
17.963379 -1570.1647 -472.78027
85.178528 -1372.3483 -862.67651
121.78961 -1168.2284 -1259.6632
129.19629 -856.37628 -1592.1057
87.313171 -470.96448 -1736.0017
5.4118652 -62.859085 -1687.6624
-103.63457 244.10013 -1371.2446
-95.929565 363.8577 -973.56348
-106.29346 468.57498 -599.45026
-89.865479 429.38458 -163.8689
1496.1729 84.124146 1636.5531
1259.7837 -293.1774 1538.8326
1102.7906 -516.46063 1169.2698
1227.8926 -466.91238 774.5849
1436.4984 -410.76483 356.75598
1292.7163 -643.1853 -73.274963
1030.8285 -764.86005 -511.06128
751.73248 -878.79791 -800.58038
335.25629 -811.12823 -1052.8921
-197.25146 -683.75836 -1082.3867
-526.40991 -645.63995 -904.93408
-728.66235 -620.33954 -615.20825
-876.14453 -613.31848 -232.03867
-923.60352 -669.77026 164.28081
-908.71045 -763.73096 532.71082
-699.65625 -1366.921 1000.9307
380.33072 -878.15381 423.17517
32.394287 2009.6069 -30.22348
ID=Emydoc

LM3=48
699.85596 304.88251 1341.0024
776.59644 423.06235 1710.0311
993.9126 427.65375 2048.1709
1235.1853 411.51358 2374.4702
1492.8287 361.04984 2661.4106
1703.4575 78.429245 2819.2104
1657.1473 -272.56949 2771.5259
1459.1931 -581.74762 2579.5317
1244.4626 -751.78375 2293.9722
1062.5615 -869.34717 1943.4424
851.58875 -975.84802 1604.5001
544.60516 -1124.467 1288.3999
157.38098 -1256.317 1036.7775
-117.97729 -1275.9972 753.28888
-354.08667 -1121.9301 446.87439
-468.25317 -887.99548 75.0578
-330.78552 -1205.6124 -137.18225
-40.656372 -1288.1847 -334.6254
245.66113 -1309.8716 -548.78729
544.95978 -1170.4021 -760.46399
793.0368 -984.79333 -963.7345
987.30188 -814.19666 -1210.6053
1111.7415 -604.65308 -1454.8472
1182.4913 -341.02408 -1640.1154
1187.2909 -60.225052 -1757.2852
1142.5901 244.99393 -1738.2233
1033.896 378.92917 -1492.1937
930.88538 418.24564 -1237.4425
808.96954 339.26266 -947.45752
739.45404 270.81891 -594.52991
1486.8872 -173.36406 2101.0859
1289.512 -413.74225 1844.2106
1420.3228 -502.81924 1474.1908
1751.8907 -369.75595 1335.9265
2070.0178 -220.93777 1090.0797
2100.7693 -270.95181 642.03833
2007.8419 -326.03189 170.19977
1841.2261 -377.70822 -316.76514
1612.778 -414.27789 -817.01184
1323.7878 -358.2247 -1264.5216
817.80005 -333.62457 -1412.4413
428.15771 -428.26071 -1270.644
150.03479 -512.76282 -994.5896
-28.77417 -571.17096 -591.22156
-188.86035 -751.46234 -272.24292
-132.39502 -946.04388 100.43623
1166.2612 -871.12823 116.96396
1106.6255 1536.0043 329.61945
ID=Enhydr

LM3=48
779.93176 706.87769 1278.0942
925.4259 762.86816 1452.2582
1145.1122 701.27765 1570.7024
1341.7266 699.19781 1730.8947
1540.1819 619.8399 1838.9838
1684.9656 425.9194 1935.3149
1611.298 185.55048 1936.0061
1489.0698 13.673426 1852.9592
1322.0085 -127.35048 1749.7552
1149.5133 -220.02594 1608.9785
937.99536 -335.03345 1487.1506
720.77179 -481.4903 1431.3545
485.13058 -561.35773 1441.6499
239.56763 -595.49176 1433.8851
15.88916 -543.55103 1414.4403
-212.4187 -539.992 1285.0408
-241.95703 -677.57043 1083.9886
-92.918884 -758.07043 913.23938
99.093201 -766.61438 743.17102
259.61325 -720.60089 548.31287
363.16168 -651.09503 329.13675
452.55432 -569.54218 74.545288
517.97797 -487.02222 -140.29309
559.99005 -386.57333 -355.6358
583.25146 -265.73691 -556.70605
562.98071 -88.460686 -686.38281
507.70526 152.43617 -706.22827
403.64749 361.30768 -585.8103
364.15848 463.29361 -373.15112
403.09811 504.90247 -140.8457
467.58347 478.5079 109.89624
1431.7383 231.03857 1459.9506
1246.0576 28.822504 1378.4441
1139.9512 -79.537621 1113.4337
1278.1117 -25.366543 859.84955
1417.4038 50.286251 627.98438
1324.196 -29.402294 352.69476
1125.9203 -115.23795 70.965515
893.83502 -140.72597 -146.77774
624.40894 -132.47705 -249.81787
324.21393 -145.8837 -191.93384
81.233154 -171.6636 31.910706
-50.761108 -186.86215 288.40863
-144.4231 -252.03777 579.2821
-149.47644 -277.09509 874.83844
38.306152 -485.19412 1115.2422
709.22156 -287.42111 646.39819
767.49756 1238.009 316.98486
ID=Ephalo

LM3=48
750.28027 548.87524 1282.3165
959.79004 610.98267 1543.2939
1278.1033 562.60028 1685.6296
1577.541 601.74713 1882.1765
1903.3296 588.65845 2011.7649
2125.4358 334.96915 2108.24
2017.4457 20.334509 2195.8333
1770.5959 -243.07124 2155.0618
1471.9647 -355.19046 1944.9453
1195.5881 -450.68546 1713.6477
907.49573 -584.96796 1477.8425
608.74121 -797.13599 1368.8357
292.45966 -912.42096 1265.538
-50.318665 -962.6936 1170.8157
-396.43896 -925.67712 1061.4196
-714.2821 -772.78925 860.20874
-648.78796 -908.41315 672.12592
-439.70117 -941.03851 533.62048
-211.08099 -948.45593 358.69421
-55.864136 -895.4942 126.79272
42.678223 -837.64166 -100.27704
93.267151 -692.27185 -337.87305
120.72156 -558.24268 -569.54724
109.05823 -426.54669 -798.49036
117.44379 -269.84384 -974.7627
151.36383 -48.341221 -1100.0129
224.30261 235.82091 -1078.6995
204.52063 391.89838 -828.86731
179.13367 426.13159 -558.82935
160.89886 418.69406 -270.55115
1635.4214 32.752819 1702.0923
1461.1508 -216.51878 1559.7129
1413.657 -317.63254 1264.2429
1589.7262 -220.41579 965.96924
1599.2683 -214.72755 611.06787
1490.325 -208.80055 254.05316
1287.1945 -227.36505 -108.17377
1019.3575 -272.60934 -430.2395
686.72974 -283.74353 -655.52393
316.95132 -260.42914 -717.27515
-29.7323 -265.63928 -612.53455
-275.30347 -267.12903 -400.1344
-386.7937 -313.3963 -148.76721
-441.32056 -416.99582 131.74294
-420.12354 -507.71558 417.43079
-303.39966 -799.08282 783.65247
707.70813 -530.68811 398.88562
669.93591 1387.5122 220.27911
ID=Erpeto

LM3=48
8126.6416 8445.0234 15532.104
7998.4224 8283.4072 15267.235
7864.7402 8071.396 15089.006
7724.8984 7795.813 14874.726
7677.0654 7464.3145 14834.6
7726.3662 7166.8589 14966.43
7964.936 7039.7813 15231.636
8221.3389 6992.5166 15478.649
8420.4072 6898.0493 15734.497
8627.251 6785.9624 15997.482
8829.2256 6654.7627 16232.086
9054.7217 6562.9854 16456.941
9275.041 6532.3286 16657.559
9474.7754 6603.2793 16816.826
9618.6035 6852.4902 16941.922
9646.8857 7127.2788 17091.488
9620.7588 6869.4404 17267.607
9501.0156 6620.0054 17335.434
9167.4658 6593.6636 17354.395
8849.998 6677.6084 17449.389
8598.1826 6832.1528 17599.133
8377.5469 7014.4282 17770.258
8214.5908 7255.998 17947.67
8114.1475 7493.2002 18165.949
8042.0215 7732.645 18368.715
8002.8066 8030.9155 18449.707
8063.6636 8346.1953 18448.953
8164.8027 8630.1328 18357.857
8219.6592 8838.8369 18111.102
8182.4609 8880.2764 17794.143
7550.7373 7451.5254 15428.703
7660.2402 7275.6318 15659.954
7453.6729 7255.0698 15936.806
7187.666 7302.772 16157.521
7171.5474 7264.395 16558.885
7225.7983 7220.2139 16954.436
7334.4404 7251.3662 17318.842
7472.6997 7342.0728 17638
7664.9702 7473.1895 17885.045
7913.1895 7685.877 18041.74
8271.6699 7823.9663 18058.055
8620.0225 7820.4346 18021.531
8884.2402 7739.0488 17855.609
9116.4717 7580.5791 17598.314
9289.2295 7379.0024 17363.801
9337.291 6958.2993 17059.438
8062.7407 7205.8574 16795.012
8241.0801 10238.99 16827.945
ID=Eryx

LM3=48
37257.742 18586.414 74645.828
37496.262 18481.305 75368.617
38084.836 18189.43 75943.383
38390.113 17862.354 76622.695
38710.656 17233.156 76991.055
38813.23 16457.857 76861.266
38542.363 15921.619 76360.906
38137.453 15662.204 75620.063
37713.738 15345.381 74987.367
37242.781 15004.562 74339.242
36782.883 14631.678 73741.313
36304.762 14342.087 73203.766
35853.113 14186.029 72715.227
35380.305 14294.182 72145.016
35014.43 14648.924 71695.148
34672.93 14977.44 71131.359
35059.797 14488.261 70814.516
35676.922 14284.32 70580.297
36248.66 14411.164 70218.695
36716.254 14723.247 69738.914
37090.766 15151.818 69333.922
37437.219 15633.795 68825.969
37583.883 16208.662 68366
37775.645 16856.941 67834.977
37776.43 17587.99 67426.219
37581.184 18393.744 67167.984
37409.105 19204.088 67242.188
37226.922 19658.09 67742.383
37064.539 19613.771 68480.648
36901.707 19561.771 69178.258
39112.555 16977.984 75200.148
38841.586 16494.047 74640.445
38769.41 16356.338 73849.984
39186.637 16624.668 73164.992
39771.996 17006.99 72736.313
39992.539 17241.328 71913.625
39921.027 17122.711 70930.391
39713.223 17049.508 70026.305
39278.398 17091.121 69198.703
38601.824 17047.924 68707.766
37774.113 17117.732 68661.914
36929.133 17079.264 68748.813
36313.32 16737.701 69107.109
35891.227 16295.898 69638.352
35508.918 15715.505 70100.617
35530.328 15098.044 71260.867
38330.797 16061.854 71211.602
36734.367 23166.355 71637.953
ID=Eunect

LM3=48
497.99634 476.44046 1588.3188
706.20361 484.22464 2031.5627
1088.8621 443.38565 2286.5684
1415.2274 439.77216 2578.3525
1776.8923 337.57047 2780.0957
1893.3064 -98.086922 2755.3845
1652.8047 -476.16327 2599.1448
1343.5776 -782.41669 2405.5645
1035.6187 -1046.0911 2187.4385
683.77484 -1321.5682 2006.8025
339.63293 -1605.1682 1806.0592
-37.189789 -1791.7601 1498.4089
-384.0209 -1925.2412 1238.6981
-741.26904 -1952.7916 917.94885
-1053.6431 -1848.818 596.55774
-1334.4143 -1461.3518 418.21344
-1257.3928 -1757.4075 132.71645
-976.29834 -1879.9969 -95.571945
-662.59973 -1846.5356 -365.35449
-363.71252 -1715.8381 -625.70801
-115.59085 -1555.3461 -908.31567
78.850479 -1297.7814 -1190.7581
241.73204 -997.43378 -1443.8625
409.49738 -665.51038 -1635.866
497.93646 -301.12393 -1817.6255
495.86816 71.20108 -1906.5991
315.651 411.77261 -1893.6763
44.397949 634.1098 -1702.8953
-86.89209 706.51416 -1378.4294
-143.69922 784.55609 -962.60107
1660.9297 -17.131994 2299.4331
1700.858 -380.40421 1927.3475
2032.7617 -155.93813 1522.864
2179.0879 -231.92293 1065.2008
2143.1826 -298.50055 552.854
2029.3899 -356.13727 49.395752
1829.061 -365.78201 -434.91626
1508.067 -330.88245 -1026.7545
1125.7748 -295.38721 -1428.6969
540.53613 -167.80884 -1529.9668
-28.499756 -91.311104 -1539.7573
-545.24341 -113.79781 -1319.8258
-857.67383 -253.3649 -967.22925
-1039.4121 -496.52615 -508.51501
-1120.5017 -763.44122 0.0086669922
-1079.5715 -1497.1438 348.93744
871.50928 -1252.4775 286.49701
46.404053 2210.9355 83.311508
ID=Fordon

LM3=48
661.36365 511.39227 1243.4744
798.61072 473.25308 1468.8101
996.00952 412.78406 1690.6144
1235.3308 329.33807 1848.8453
1389.4319 43.691525 1889.5508
1271.7709 -222.88074 1775.7721
1119.3126 -423.06805 1558.9232
994.07916 -561.57794 1364.3154
862.22791 -736.47894 1171.8833
732.43201 -897.7511 1003.0007
561.33508 -1025.604 839.29504
386.57031 -1111.7649 688.59863
185.48337 -1142.1616 573.42859
-20.321899 -1119.8861 487.05383
-228.755 -1017.6385 427.89526
-343.94873 -924.73523 235.21387
-328.98169 -972.07349 -18.83844
-48.953751 -1028.2012 -200.25989
205.10686 -1008.0673 -382.1922
445.60736 -886.40546 -563.95471
637.99121 -731.83795 -740.896
825.74237 -533.65375 -943.078
972.45001 -297.13342 -1103.547
1080.8611 -46.494839 -1240.7263
1156.0686 239.7495 -1333.214
1116.543 540.79962 -1329.1237
990.18365 764.50629 -1199.9755
882.19971 890.5332 -998.40125
758.5387 913.83997 -741.8349
642.8363 800.5462 -453.43152
1262.8772 25.876478 1374.3926
1247.8804 -156.80609 1125.4343
1351.1459 -166.54305 817.49207
1591.0789 -49.371216 668.92383
1796.5059 -7.275784 413.19885
1890.3549 -5.2571573 83.590149
1888.5461 40.844257 -302.05618
1810.9429 51.011856 -667.25238
1575.6549 147.6958 -962.75073
1234.3933 174.3279 -1089.0082
891.17572 197.0186 -983.42664
551.91614 90.023926 -803.3269
290.21564 -15.582527 -552.29944
85.973877 -189.26651 -285.44861
-49.210815 -462.51196 -79.303223
35.875732 -760.72693 189.35516
955.69189 -430.69571 39.957367
716.53351 1833.9808 138.81244
ID=Helode

LM3=48
436.18579 853.13562 2241.7456
502.42163 955.28754 2503.156
741.90845 950.89777 2729.6023
886.2522 1123.8048 2906.8071
1090.3662 1208.9844 3130.2891
1267.3352 1119.298 3416.6689
1293.9481 827.07019 3548.1379
1196.0947 545.3053 3544.8511
1051.9579 260.05002 3387.5779
860.00323 80.026588 3152.999
665.38702 -99.740898 2929.561
491.71442 -255.59604 2703.248
285.66962 -437.77576 2456.3242
5.6343994 -549.95789 2334.918
-338.13684 -559.84412 2218.5889
-605.6803 -477.47693 2040.9412
-472.81726 -678.05615 1861.9341
-196.11743 -767.23041 1731.3163
73.120453 -796.84186 1572.887
316.05054 -782.04803 1377.7117
520.97522 -768.45813 1076.9707
676.88477 -750.28088 804.92993
807.99133 -642.86389 533.55298
890.07532 -448.44086 302.62744
861.89691 -219.88864 133.3219
740.06128 42.046295 26.231812
613.18317 317.37738 115.43225
543.2533 420.56207 371.54211
493.29172 411.07126 647.78497
437.40881 420.68503 937.96533
991.60718 505.73257 2827.9602
874.97729 265.63348 2724.5413
804.77625 118.23076 2479.1216
976.16815 40.095623 2245.9268
1203.4308 104.78434 1981.4792
1216.8838 -74.783981 1718.1757
1170.7236 -201.59261 1438.4778
1086.3413 -339.59604 1123.0227
971.44635 -362.48846 831.16821
753.91113 -339.97189 647.30444
427.17834 -337.8779 560.27063
172.30469 -356.68387 710.27521
13.048096 -294.35666 934.92407
-137.68256 -272.33051 1180.7526
-265.27039 -405.53055 1522.9553
-274.39258 -400.70251 1902.4031
692.48523 -224.82108 1663.8093
707.09918 1333.1716 1418.0955
ID=Hemias

LM3=48
344.68579 207.65793 710.28491
431.42743 206.80432 825.33252
584.71655 167.87379 900.85834
702.38818 143.63803 1014.0083
805.185 62.833004 1084.5131
860.4549 -69.239998 1059.3503
815.85095 -205.13368 1015.1242
727.30029 -262.2099 925.10724
649.84637 -292.69666 828.19635
565.87598 -309.42953 720.94128
482.72952 -343.80698 616.30957
370.98804 -401.81833 563.56458
230.061 -419.03955 526.09827
100.41685 -431.61868 509.9584
-19.92157 -424.49915 467.59818
-129.22903 -388.45441 374.12125
-55.781906 -413.02658 276.75891
42.733154 -403.46246 195.17717
142.72618 -370.13837 110.80231
221.53772 -328.05264 6.8115845
285.3537 -257.79074 -95.043091
316.4516 -185.9451 -216.49048
316.23938 -99.726143 -323.19647
299.28964 -6.0991354 -416.36792
293.31427 116.82273 -473.42566
273.74908 240.3701 -456.96436
285.19498 328.6702 -372.20557
288.22711 363.83475 -251.63617
284.62976 374.31085 -121.7045
283.56155 339.49146 36.755615
730.51123 -66.045547 768.15033
655.34625 -145.72249 683.45325
588.67487 -191.91841 569.19366
608.47864 -186.22501 447.52264
664.112 -109.92772 353.22711
669.65894 -59.386196 234.89923
613.45276 -49.726711 114.97613
534.68292 -48.66045 -9.8451233
323.48529 8.8928576 -161.86084
448.76184 -24.319727 -119.04066
193.93555 20.811127 -150.02789
102.8208 0.075521104 -67.702454
49.490784 -34.788464 37.012451
18.794556 -80.599571 142.74371
3.493042 -121.79827 243.98318
54.091431 -279.62515 373.88834
365.63171 -93.204079 227.30878
466.36978 758.85626 475.34921
ID=Homoro

LM3=48
330.23181 437.28928 1325.2703
446.2713 539.53796 1654.717
644.54779 476.18546 1915.3779
849.06641 483.82706 2191.7373
1009.6312 424.87674 2440.5132
1120.3032 232.24884 2706.4905
1074.0759 -68.691299 2739.6533
914.55658 -360.66754 2597.6023
759.87238 -524.33441 2361.1855
643.37445 -643.78186 2034.228
488.21219 -725.55402 1724.6488
340.46219 -804.6264 1453.0249
35.686035 -890.57916 1243.9054
-232.89587 -970.04999 1093.4957
-505.83655 -976.31104 865.01721
-695.01709 -943.17773 529.93762
-522.56396 -1064.5371 276.67203
-208.53421 -1132.8888 213.22717
157.57663 -1112.265 150.52002
474.44635 -1034.6415 1.3545837
753.20251 -941.98175 -258.72485
951.03833 -844.3844 -498.99353
1125.6691 -688.79059 -740.19397
1289.7361 -470.19519 -907.13452
1375.4388 -159.58568 -970.28711
1340.9492 171.17757 -967.82788
1177.5344 419.80859 -848.07068
954.13794 520.81769 -627.85132
743.29651 497.07285 -357.9812
567.16162 417.06558 -71.764771
877.44824 -95.634773 1922.7479
790.48389 -360.9122 1653.7101
798.59729 -480.91357 1320.6534
1017.2474 -396.98532 1108.5355
1319.1827 -288.47845 947.97766
1403.5714 -357.12543 578.52991
1396.4573 -434.37079 180.82823
1341.7546 -405.22681 -208.1629
1166.1653 -372.27454 -490.74774
847.98456 -313.14493 -658.06714
537.69006 -309.66476 -696.85791
247.21214 -288.74222 -564.27808
-3.8084717 -312.54419 -354.50964
-230.14734 -417.18753 -120.05139
-356.0094 -561.50635 181.00891
-273.43164 -845.81842 540.48871
669.86255 -339.28098 491.58716
595.73254 1342.9493 386.57336
ID=Hoploc

LM3=48
287.30811 449.60632 956.57214
330.11719 446.52267 1263.7297
538.42212 344.58859 1478.5427
639.96948 300.34518 1730.4794
853.94922 167.93819 1922.1333
995.37695 -60.55476 1994.0267
1017.3655 -343.89249 1921.8025
904.36542 -562.09399 1712.6111
752.92889 -678.37146 1450.358
595.92987 -788.18457 1143.0875
426.0058 -914.25507 901.19714
210.89546 -1066.493 659.23547
-49.348022 -1149.7375 473.23828
-315.89087 -1114.6907 294.00085
-554.97742 -1021.1763 140.50829
-647.83911 -786.49432 -74.253342
-571.06738 -938.68231 -327.59677
-299.77362 -971.74182 -451.17767
-23.328796 -977.39935 -583.80304
249.0105 -916.8136 -705.1521
502.02478 -790.06549 -848.86719
716.18628 -577.79388 -978.34082
888.48218 -321.18109 -1132.2767
1021.1313 -54.512222 -1256.7638
1107.4941 219.47569 -1331.6298
1108.2026 518.44354 -1372.7402
933.08777 745.64612 -1260.0361
822.00763 800.95721 -1034.4978
698.68793 745.79138 -811.58118
588.91919 656.13123 -587.18164
890.5116 -154.95564 1421.2231
921.4549 -361.56598 1171.0171
1092.6411 -335.66315 917.68945
1308.9337 -192.28951 727.86475
1378.3555 -206.95802 365.59863
1353.0403 -198.1432 -27.215393
1269.6719 -176.31746 -375.84735
1148.6791 -105.26254 -724.90991
994.08405 -18.061556 -995.53198
670.8656 110.46594 -1191.939
348.51404 99.033844 -1225.9967
60.013428 14.917452 -1106.189
-149.61981 -87.972778 -927.97974
-337.32846 -250.85115 -734.43774
-475.93466 -476.20749 -445.05933
-358.17041 -761.48535 -89.914001
649.92517 -585.85077 -6.2187958
662.71387 1355.4929 79.230179
ID=Hydrel

LM3=48
771.35303 574.94965 1853.3201
967.09009 577.94025 2197.9512
1274.6296 547.12958 2419.4307
1654.7302 489.03589 2713.1575
1973.5531 359.14447 2970.7229
2106.8638 50.11623 3061.8865
2107.332 -287.64792 2863.4265
1976.2915 -548.81384 2598.2893
1743.119 -831.55939 2260.271
1482.1694 -1030.7341 1938.4792
1198.2913 -1125.6853 1649.1152
878.11975 -1196.9386 1369.8967
481.38425 -1365.2279 1197.3102
99.703918 -1435.9799 1124.245
-287.74561 -1328.838 1060.6046
-557.80664 -1245.02 786.94049
-465.91351 -1415.9733 404.83267
-136.76669 -1367.0074 137.99402
202.69783 -1200.1785 -88.690552
567.9068 -1050.4017 -366.01416
814.7334 -910.30908 -790.42297
951.8866 -695.24872 -1141.8427
1064.6738 -457.1958 -1438.8573
1190.605 -142.11102 -1671.437
1228.912 337.20087 -1753.8472
1140.4956 757.24902 -1706.4451
997.70111 983.21472 -1379.9474
900.03912 1055.4147 -984.16376
773.02185 1034.0266 -506.01685
677.1441 764.53992 -12.357422
1786.1719 -166.81364 2005.7285
1636.7156 -451.17935 1727.0006
1543.6853 -468.8858 1311.3154
1698.7178 -297.61661 948.83746
1751.2759 -83.385681 581.42371
1632.4619 -104.59133 187.08131
1477.6226 -81.533249 -272.79596
1356.1519 -7.8242116 -673.02942
1095.168 59.606812 -1003.2828
735.86871 42.391468 -1178.7502
352.29468 -57.702759 -1044.1577
151.43115 -89.889557 -717.2179
-28.19751 -193.62311 -380.38708
-146.2644 -389.11136 12.288086
-137.68921 -627.74756 351.16357
-31.385742 -1028.8459 667.3031
838.64722 -374.2764 400.81448
507.96698 1986.5721 705.8913
ID=Hydrop

LM3=48
4356.9219 5455.23 4945.9126
4682.9697 5368.4912 5484.688
5304.1992 5438.688 5601.4282
5884.1338 5575.8086 5822.7168
6002.7568 5111.0918 6329.0708
5901.7656 4507.3003 6556.3652
5556.6514 3865.5483 6458.5391
5164.5835 3248.9175 6172.3789
4742.1787 2699.2732 5883.1646
4183.6816 2104.5654 5509.7837
3596.073 1641.5374 5100.1606
2981.4309 1386.1195 4666.2749
2365.6331 1388.306 4331.9805
1614.7661 1594.7009 3866.769
1189.8906 2100.0923 3485.2939
1082.6841 2610.4019 2899.0313
1742.0635 2336.7212 3012.4199
2453.179 2188.0557 2890.4919
3051.2529 2137.9709 2452.8357
3615.4126 2264.1223 1963.437
4041.3906 2502.8096 1377.1974
4400.126 2878.0046 805.76636
4432.6104 3310.0171 364.11597
4416.3115 3928.0579 109.27002
4480.6875 4565.7124 177.07129
4518.48 5189.7075 455.25513
4481.6182 5697.2588 913.83862
4299.708 5852.6396 1494.4304
3966.6504 5596.6729 2107.1318
3579.0005 5170.8086 2749.4829
5410.9663 4120.4556 5303.5967
4973.1685 3726.3877 5034.5493
4792.1997 3527.3411 4354.0913
5371.7715 3489.0671 3908.8923
5867.2593 3411.4214 3442.4795
6075.6201 3271.9526 2803.6875
6119.5391 3197.4924 2091.8835
5897.9004 3209.3276 1366.076
5367.9917 3340.5471 806.45911
4653.377 3485.2883 682.07721
3855.4868 3681.5881 681.27576
3232.5195 3922.2329 929.97321
2762.6853 3997.6443 1341.026
2371.7095 3851.0503 1914.5994
2135.0879 3713.8779 2483.4448
1936.8882 2751.239 3443.9385
3843.9021 3219.5195 2997.0525
4600.1216 6533.0654 2972.189
ID=Intell

LM3=48
9366.6084 5536.4136 9235.8086
9496.1895 5315.9751 9611.2373
9765.4727 5523.4097 9814.127
10012.969 5385.373 10111.157
9926.75 5031.5942 10300.231
9656.0508 4675.8018 10320.885
9382.7666 4375.8501 10122.977
9165.7793 4188.9209 9799.2578
8981.6533 4028.9731 9465.7871
8757.2949 3874.3845 9198.9111
8516.876 3793.5095 8952.3105
8284.6689 3794.4792 8732.8896
8073.5146 3891.0969 8533.6094
7875.2095 4047.5278 8336.2178
7723.3047 4300.5127 8125.0073
7668.3818 4601.9292 7923.1455
7856.2598 4310.7822 7728.2944
8209.3096 4215.4512 7544.7783
8542.9473 4223.9214 7313.3696
8867.4346 4279.5142 7104.5669
9215.5313 4428.1221 6877.2246
9503.1543 4627.6011 6680.3267
9784.3818 4854.8545 6505.5078
10003.971 5120.8882 6426.6514
10098.162 5443.1343 6470.8018
10118.828 5761.0063 6626.1455
10069.898 6014.5254 6879.71
9835.083 6067.6064 7170.6655
9573.4678 5916.8228 7411.8555
9459.4473 5725.3325 7709.6982
9619.8721 4640.4868 9644.1621
9449.8955 4490.7114 9283.9619
9636.374 4420.46 8890.3193
10044.303 4354.0239 8737.2715
10258.762 4233.7539 8339.8818
10357.711 4205.2817 7912.1968
10382.262 4286.8726 7483.064
10345.414 4440.5498 7087.501
10172.698 4698.603 6773.4658
9836.4434 4964.4185 6634.0933
9442.5811 5179.5596 6639.6523
9029.6338 5287.3228 6801.231
8691.3945 5326.5073 7071.2515
8425.1406 5245.4521 7372.6484
8224.9502 5096.7041 7697.8457
7989.6489 4564.4004 7888.791
9253.168 4178.0747 7832.168
10209.855 6454.7437 8161.8291
ID=Latast

LM3=48
871.76318 902.92822 851.43542
1117.6559 990.52844 1046.5123
1446.1116 980.73541 1206.7727
1734.5852 1071.062 1394.5012
2010.9258 1041.1034 1523.9442
2263.5308 886.31915 1611.1522
2338.1226 570.95789 1658.3556
2178.7771 275.74564 1580.6736
1942.0914 -1.9492553 1480.2952
1669.5491 -247.40207 1341.4087
1361.3057 -437.55649 1265.542
983.29712 -595.48138 1279.1766
611.08044 -695.45642 1380.3855
258.51404 -742.37292 1437.6689
-49.567017 -717.35602 1417.3125
-311.69617 -740.09601 1255.8369
-224.95148 -997.05713 1023.0615
5.9015961 -1094.4005 842.29004
230.30759 -1145.3638 620.38458
450.52457 -1166.2073 392.92999
671.53625 -1135.6094 151.57178
879.83197 -1056.5094 -143.85966
1019.5145 -979.39929 -438.03949
1107.9243 -866.66156 -706.7876
1160.9299 -710.64398 -964.72839
1155.7708 -441.93353 -1187.3673
1037.9214 -166.51256 -1282.1021
867.98584 129.57904 -1136.6156
787.74652 378.30881 -835.35474
758.39722 528.79492 -442.18408
1864.7661 401.00476 1165.1448
1706.4575 85.573082 1055.7019
1619.0693 -81.866249 733.67615
1796.9106 13.073545 369.42212
1869.9902 -51.821838 64.463745
1797.9224 -247.84424 -272.97662
1599.6549 -402.67206 -595.01788
1246.8596 -441.22882 -772.95868
827.27026 -498.61832 -806.09375
528.87732 -502.71045 -690.15344
271.91867 -517.03467 -468.24969
73.916504 -480.75684 -213.08621
-42.031738 -464.70535 75.809586
-93.908691 -501.37213 409.37366
-19.590332 -534.79144 722.69562
45.672119 -691.54065 1054.0511
954.74097 -188.57605 373.67267
898.49835 1650.0841 -389.56766
ID=Latica

LM3=48
752.9668 1026.5615 1296.4364
714.95337 1151.5297 1744.0165
488.59131 1511.2667 1782.4421
209.96436 1861.8453 1907.8314
150.83691 2024.9272 2228.2983
293.83948 2059.6951 2641.1001
493.32104 1889.3369 2970.7546
730.48651 1557.4124 3174.1934
894.0481 1161.0531 3219.2341
1124.0529 790.51471 3095.8999
1341.6469 473.3959 2851.8435
1554.104 176.27467 2529.5811
1719.9572 -83.492966 2114.0161
1692.8353 -386.86835 1704.3737
1570.9596 -697.91644 1345.4141
1526.7854 -1073.8965 949.15552
1881.2271 -901.7171 879.63281
2205.4626 -676.14886 941.20129
2509.8005 -437.63751 925.45508
2800.9844 -175.61124 826.3927
3019.5559 65.734512 678.09833
3170.9512 321.43854 494.56226
3275.6216 608.17322 311.23688
3265.321 901.69409 94.575203
3111.3398 1157.8093 -156.99817
2768.9624 1350.4497 -347.46045
2363.8452 1375.2104 -461.53918
2002.5802 1257.1152 -358.79907
1841.6306 1084.3785 -55.083374
1709.3613 871.27014 299.67908
1370.9174 1038.4854 2226.2126
1523.6921 744.20856 2157.8206
1797.0431 610.15521 1941.943
2034.0083 715.92542 1748.8456
2217.9172 1028.0072 1746.1537
2469.6204 1018.103 1472.7402
2665.7009 935.38617 1182.1962
2850.2854 814.47028 844.42236
2923.7942 712.48315 518.04346
2882.0552 480.77466 105.09448
2751.8511 263.9093 -70.015564
2525.9443 46.942562 -82.174927
2279.1333 -110.76249 -21
2051.9009 -262.43637 145.40735
1807.7228 -419.91 435.12866
1811.5186 -361.39951 971.30884
2187.0969 403.19818 1080.186
1165.2264 1663.3262 254.54578
ID=Leptop

LM3=48
468.74219 253.45345 1353.8313
463.74432 249.10698 1519.282
554.01135 212.49857 1630.5408
601.25055 198.66376 1759.2649
677.06177 168.4731 1865.1968
716.53516 43.208317 1915.4312
718.56036 -74.160934 1822.1552
705.1355 -158.41431 1690.5776
700.22296 -232.73318 1554.5205
669.24512 -309.71362 1417.1915
613.80859 -403.69131 1283.4846
519.32465 -481.13126 1169.9686
405.49869 -500.92969 1087.8459
290.27124 -467.63635 1011.1437
177.27281 -412.00159 943.60431
90.422791 -382.10941 835.91852
190.22638 -405.31201 771.98401
323.38516 -416.06107 766.16064
434.13013 -391.98721 698.81152
521.07147 -363.13623 616.06219
594.26288 -314.90491 534.55487
655.87561 -239.1226 464.79535
693.86182 -134.84781 373.34729
715.11511 -9.5419941 328.25598
709.35248 125.46027 326.48615
694.31665 255.01057 350.43848
674.12146 364.45166 406.33838
646.13635 449.36023 489.90979
624.85822 470.18015 601.72198
593.60095 401.58261 732.08124
762.21411 -13.545509 1622.2312
746.3689 -113.4851 1527.3372
834.31946 -132.36499 1425.7643
940.70557 -73.389458 1335.4358
998.40314 -61.72591 1193.5092
1040.093 -49.623928 1023.8895
1040.7577 4.5090847 844.60376
996.39966 41.411572 680.77429
906.54504 75.396759 542.54236
782.12402 108.33829 456.03882
636.78174 107.74987 410.27469
482.84714 121.38181 455.65875
351.71503 64.278648 532.63208
276.20758 -11.158876 643.17126
217.14403 -117.32222 748.75311
269.45306 -347.82211 868.07166
765.24243 -326.44653 946.32404
579.72339 921.39355 1073.0249
ID=Lerist

LM3=48
473.9696 876.73077 1120.1221
517.25409 858.75214 1187.9961
555.33179 794.75977 1217.5992
581.22937 737.57263 1256.5483
583.78394 675.24115 1295.4692
552.49011 605.39252 1314.5039
503.14087 540.04834 1313.2529
438.10974 488.069 1306.9584
373.48306 451.66449 1296.0649
295.51086 416.07242 1280.2894
216.90379 395.73141 1250.0537
143.17725 393.63483 1197.0105
82.981567 396.66434 1134.9424
22.646851 399.5593 1071.3009
-27.75824 401.90985 1006.0056
-49.065796 412.33157 930.21875
-6.9837952 370.05542 868.67578
37.944519 359.7739 816.29315
88.207901 348.38943 761.87317
134.84795 349.0275 702.32343
181.30325 357.19537 650.03809
228.32091 377.16315 600.19934
281.8905 409.56396 554.75537
337.95001 447.75275 513.2757
385.69986 508.49408 487.06067
427.65298 585.06519 473.36078
463.78308 656.87762 471.05038
473.46301 731.76685 500.7551
465.96405 793.22968 554.25592
450.18481 838.80597 620.06586
507.89456 493.15613 1127.4141
464.65524 473.0957 1101.803
434.94995 433.52356 1069.9646
437.06421 416.98364 1011.0652
439.65881 409.65143 958.27179
425.13565 403.5618 897.72461
390.13379 395.32706 839.04114
355.40494 394.24628 790.64557
315.06561 413.78485 744.52222
179.21661 512.77991 662.12189
162.29071 562.59448 657.17548
152.53613 609.15021 671.61279
142.93256 652.38513 700.63916
123.58142 673.77972 745.56097
87.453064 666.02448 792.78931
150.56921 434.74619 953.68066
301.63785 532.43256 880.60675
650.9071 1061.618 935.93872
ID=Liotyp

LM3=48
7125.4492 7595.9668 20817.422
6971.8896 7584.7476 20303.688
6565.479 7436.5869 20038.195
6227.792 7287.8013 19725.916
5952.7739 6943.5171 19578.471
5959.5454 6552.6831 19706.664
6154.1211 6308.4121 20023.967
6464.2031 6092.6245 20376.539
6822.6128 5845.7734 20673.66
7128.916 5612.4067 20943.389
7512.6733 5333.6191 21243.875
7897.228 5137.8672 21543.9
8231.5381 5007.5742 21833.713
8504.9072 4878.6406 22211.83
8709.9443 4820.9995 22624.277
8920.0166 5003.9961 23115.164
8707.3223 4660.6523 23463.412
8346.5127 4623.8628 23698.41
8003.9546 4624.2788 23990.469
7694.9829 4815.4912 24245.867
7424.0889 5086.5029 24518.91
7220.2754 5360.4082 24797.482
7144.2544 5682.1089 25037.775
7090.5059 6039.2437 25327.863
7081.125 6406.4038 25528.184
7025.4155 6828.5884 25616.293
7063.146 7263.2485 25616.074
7145.2002 7664.1934 25478.6
7215.2705 7942.5005 25180.598
7334.3994 7982.8672 24714.061
6057.4932 6823.5781 20294.6
5940.7847 6546.1362 20702.395
5581.209 6656.8203 21079.707
5325.5967 6630.4619 21587.971
5161.8633 6523.4121 22152.818
5126.5732 6449.4443 22780.459
5230.9575 6447.9272 23441.779
5475.415 6454.0278 24165.539
5737.1626 6527.8491 24705.764
6146.1523 6662.5791 25106.99
6650.7515 6784.4585 25299.264
7287.7373 6822.2676 25278.578
7815.0371 6818.0029 24990.678
8083.6938 6740.7515 24552.234
8310.9785 6520.5801 24047.561
8639.7412 5126.4561 23122.85
6570.1431 5306.2173 23008.92
7322.0889 9703.1553 23074.012
ID=Loxoce

LM3=48
1128.0101 882.36975 1213.2375
1264.3322 991.46674 1510.8289
1554.5693 981.00391 1766.7869
1797.0662 1066.2545 2002.1038
2072.8188 1016.5423 2223.7949
2140.9194 728.17712 2329.4375
2045.7292 459.04913 2321.967
1860.5947 239.64737 2209.5454
1664.3008 87.247986 2013.2513
1482.6786 6.0903587 1768.5225
1299.9938 -56.998734 1495.8396
1136.307 -207.91086 1249.793
904.47424 -395.77597 1076.9341
641.28229 -477.91873 948.84491
344.60895 -495.70325 824.70099
191.69434 -395.68906 584.35022
281.4458 -512.89557 349.52362
572.77399 -472.24982 223.37714
865.32935 -433.04745 110.92249
1118.427 -380.18594 -88.177612
1332.7129 -296.41992 -315.98584
1491.8162 -176.41908 -535.04352
1618.5458 -31.210901 -751.79517
1694.1129 167.69902 -928.70081
1687.6925 423.63916 -1031.8843
1605.2458 696.75195 -1025.7885
1454.9755 904.38269 -845.70081
1349.8386 907.36469 -555.6767
1255.2466 815.86462 -279.36514
1160.0486 721.3147 23.664001
1732.3916 458.34799 1679.3765
1641.1317 192.55812 1517.1907
1521.5249 143.40182 1236.2035
1693.6959 169.75485 962.80286
1966.835 287.04266 797.77057
2010.3407 217.85275 464.56592
1965.8577 142.69746 120.84094
1840.8723 122.15166 -201.06229
1638.2268 129.35226 -447.70227
1388.8766 180.6273 -574.43213
1086.1243 179.33824 -604.27673
842.25153 157.83345 -437.76831
701.02771 117.33301 -218.27307
564.4187 40.657032 -0.52307129
486.85461 -61.24662 253.17676
615.50708 -264.70523 549.34442
1474.6936 29.500994 444.19809
1403.3555 1573.4403 431.4361
ID=Lycodo

LM3=48
1227.1262 118.3185 2607.6458
1412.1748 38.309986 3096.8647
1739.9647 -273.96335 3345.6252
1991.3938 -468.15219 3707.9243
2225.4016 -846.4624 3918.1033
2409.373 -1387.4539 3740.0046
2234.0574 -1756.0159 3366.1731
1889.8444 -1894.9218 2943.7759
1458.627 -1908.9435 2524.0837
1093.3478 -1929.2682 2166.8411
717.50415 -2046.8623 1887.6959
321.26862 -2237.7095 1629.5426
-64.334473 -2372.8411 1401.9556
-471.22803 -2322.5569 1184.5801
-852.28564 -2128.5486 957.50592
-1095.063 -1816.3252 646.41162
-984.73511 -2069.9666 251.13998
-530.75244 -2203.8669 4.5079651
-50.103607 -2161.3813 -230.08691
382.65845 -1910.2585 -430.12134
740.46326 -1655.3416 -714.08374
1049.4401 -1314.7081 -1018.4268
1343.7256 -927.01642 -1280.0188
1564.874 -461.43915 -1463.2708
1700.1116 45.521259 -1576.4897
1645.5173 549.74646 -1573.8237
1428.8379 945.81799 -1336.5598
1162.8894 1136.0046 -969.40771
942.9375 1124.6534 -556.05591
768.4375 912.38995 -158.39691
2133.7822 -1090.4476 2705.9021
2032.1445 -1363.345 2393.292
2107.3633 -1467.1931 1957.7937
2331.7988 -1289.934 1587.4083
2597.0852 -992.42468 1391.7534
2596.9651 -873.27008 828.46863
2485.283 -798.50391 310.86401
2302.0225 -701.44336 -206.52441
1980.4778 -542.46832 -658.79858
1515.7904 -378.81491 -899.55627
941.02148 -166.87431 -1004.823
352.93304 -234.69524 -945.71558
-44.819092 -530.30585 -642.88428
-257.07153 -863.02368 -341.7168
-527.04761 -1262.2532 30.045898
-317.20264 -1728.0488 644.32483
1218.2065 -1373.9076 508.90662
795.84198 3086.9553 1032.0701
ID=Moreli

LM3=48
826.30054 460.82233 1541.1686
975.97852 438.40912 1771.0862
1234.002 323.36472 1921.0986
1471.1528 256.25095 2112.1492
1715.0364 93.134315 2143.0925
1750.9521 -200.92589 2085.7729
1596.4323 -435.95752 1940.3408
1393.3214 -538.27478 1707.1943
1184.5958 -618.79474 1482.8152
959.31079 -740.70709 1256.0526
701.90656 -906.19733 1068.3718
450.66718 -987.48315 915.59735
177.90591 -962.69629 753.48029
-56.768433 -823.6955 633.65393
-231.16187 -589.74628 495.8826
-381.29126 -336.51239 382.25238
-325.76013 -476.67328 126.60469
-229.01794 -642.23676 -79.936874
-66.358398 -654.60553 -303.16931
96.700317 -572.95453 -506.85846
257.58551 -416.66788 -688.67389
371.37872 -189.26242 -855.08093
455.12616 38.28091 -976.84717
522.53778 298.13028 -1075.5945
552.9599 590.02716 -1171.6172
542.15051 855.29388 -1132.9583
477.83673 1038.0511 -990.24963
392.61453 1088.8302 -736.60693
323.67062 1060.1571 -495.76535
275.82523 982.23273 -240.53882
1593.4619 -43.461758 1734.7296
1532.002 -261.3649 1514.5979
1658.4807 -161.02586 1248.4224
1835.6288 8.7499895 983.69147
1913.1757 85.373535 635.27399
1892.6088 193.94052 223.45801
1758.553 289.41327 -163.89941
1477.6106 397.05838 -552.3512
1152.4144 458.26105 -823.25195
806.99841 536.87018 -994.7312
369.11182 555.23254 -960.32666
8.8623047 475.41156 -729.68494
-187.65527 340.33087 -438.79614
-277.47461 164.01289 -147.26624
-308.97144 -29.498972 160.10889
-273.42383 -442.04568 320.96219
1089.7959 -471.64914 11.196777
828.84363 1679.4606 891.87671
ID=Myron

LM3=48
243.91016 765.34399 1784.1042
450.33838 875.052 2262.7175
867.32568 849.50812 2623.8479
1239.5928 958.11243 3050.7568
1560.886 827.39227 3442.0508
1611.9764 410.39828 3670.2
1443.8043 -43.283127 3604.5737
1228.6853 -458.50751 3355.3274
965.56494 -706.43567 3018.3711
725.49048 -866.13086 2599.5576
552.77893 -1058.5353 2108.2786
265.14966 -1289.1093 1699.8535
-60.990845 -1493.5719 1333.7144
-471.63086 -1545.5757 1042.3989
-920.14966 -1473.7809 767.51343
-1256.9768 -1232.465 406.79016
-914.10596 -1634.4583 166.12659
-415.63855 -1702.1536 -27.994812
48.662354 -1597.3401 -282.09833
413.6272 -1502.251 -669.55884
732.70947 -1346.243 -1053.5259
1001.3403 -1180.7107 -1432.5701
1254.7449 -862.71478 -1714.5283
1479.8225 -426.77365 -1872.3718
1562.6155 52.960396 -1906.9561
1383.3302 521.63104 -1794.3608
1111.6614 773.76215 -1561.1064
831.62573 789.01685 -1244.0074
602.60718 698.53015 -885.06091
440.96582 634.53705 -443.94458
1179.8193 -14.599245 2486.2832
889.29663 -316.72699 2182.5708
812.72754 -507.91339 1733.9473
1207.5388 -441.46347 1459.6489
1567.3889 -251.21983 1194.4526
1594.3425 -420.58557 697.22205
1514.342 -570.41113 177.00888
1365.8726 -653.81665 -367.56808
1207.9352 -719.37341 -838.91626
880.9231 -594.75903 -1127.7227
322.20142 -493.60608 -1233.0659
-80.487793 -435.89294 -1075.6393
-437.37842 -449.23163 -767.58667
-698.15332 -592.67596 -456.11523
-875.09351 -750.02563 -45.574219
-759.79993 -1136.005 420.73315
516.21216 -405.56165 357.39236
721.60767 2007.6731 552.46729
ID=Naja

LM3=48
840.53033 540.43188 2033.2104
1008.9469 568.59393 2382.793
1299.6802 481.45535 2650.6831
1556.8711 614.49536 2959.228
1801.3765 637.75641 3288.0435
1972.9305 299.93466 3474.0659
1950.6792 -125.83939 3471.0239
1759.4896 -497.27161 3366.7161
1554.2057 -753.49304 3164.4927
1405.2484 -870.06042 2831.9641
1246.0909 -968.6532 2412.2651
1023.0632 -993.12152 2056.1694
728.90118 -1033.5048 1794.7056
355.72144 -976.24701 1523.3469
-46.786438 -864.71741 1360.9043
-331.44922 -752.71667 1049.9521
8.3598022 -976.46368 897.0332
354.51678 -1004.122 821.68024
665.57495 -960.36469 655.76569
968.40686 -876.94525 443.02625
1168.667 -733.21661 203.33533
1357.2174 -565.19269 -28.063904
1513.4742 -372.97162 -235.68848
1617.2098 -133.7601 -406.67334
1631.8599 218.31932 -537.17383
1554.5056 583.45807 -560.31189
1336.3481 861.97601 -382.14026
1196.2985 885.84436 -93.928467
1142.1698 734.88458 189.02728
972.46301 622.99646 515.40533
1627.2366 -171.84883 2540.9385
1389.8171 -336.6312 2304.1101
1435.1003 -402.76443 1937.6216
1738.7035 -313.91507 1781.0787
1889.26 -240.52757 1430.2601
1864.103 -276.16333 1020.0669
1805.4803 -289.42841 641.56274
1715.0146 -270.7821 313.87366
1480.8501 -154.11575 42.812927
1209.469 -121.5827 -173.73303
893.90527 -109.48357 -230.77637
606.28027 -94.21627 -84.85498
431.69824 -174.48448 179.45386
291.00317 -277.92343 456.84192
117.67041 -490.14972 683.05835
219.16235 -693.99066 1140.4232
1209.6392 -376.96667 1049.1982
1217.0863 1599.1342 1108.3816
ID=Natrix

LM3=48
738.35889 411.8309 1695.4353
462.20679 361.38635 2087.5496
-1.2297363 482.90817 2323.885
-433.5752 376.25491 2628.2615
-972.03687 438.58417 2796.2939
-1170.3076 854.04114 2913.8704
-1080.3855 1371.2872 2902.8953
-740.0451 1684.4785 2749.9661
-392.0488 1831.8136 2490.1772
-120.52167 1924.4246 2150.0347
150.79901 1966.5162 1811.4175
524.06226 2037.3094 1510.1213
986.67676 2209.334 1339.1835
1497.5463 2312.9604 1306.7488
1971.7422 2255.5544 1259.9889
2479.3782 2072.9531 1117.5193
2321.2888 2229.2935 719.56372
2001.1956 2246.1882 400.68439
1725.5942 2176.9756 65.739075
1473.2572 2028.5948 -373.37735
1372.9968 1888.2166 -752.51587
1303.9631 1690.3762 -1156.2092
1219.3743 1393.7551 -1481.5374
1144.5262 923.05457 -1697.1174
1263.9678 515.79303 -1726.0898
1376.5555 128.77332 -1531.9967
1453.7081 -95.94381 -1199.7618
1461.4659 -17.916666 -755.10925
1430.3391 151.80371 -370.89532
1375.3645 276.4787 37.145935
-281.4082 1117.4624 2070.6216
-29.791992 1366.4066 1891.8413
120.63025 1477.1337 1512.0631
-132.84058 1355.144 1155.7203
-236.73407 1197.7178 721.92773
-54.598938 1263.3873 265.94604
173.17348 1306.8862 -164.50467
456.56372 1281.4031 -651.90601
786.604 1098.7137 -1023.4664
1205.8997 990.03796 -1188.0114
1725.1497 1001.5168 -1071.601
2049.7444 973.44611 -728.27466
2225.4304 1019.5187 -291.61975
2269.0508 1148.7996 196.24219
2244.8225 1420.9802 697.36591
2057.9861 1822.4833 938.85455
872.17664 1342.2266 466.0752
655.7149 -910.47333 624.87671
ID=Notech

LM3=48
453.48535 763.8927 1019.1575
515.11499 897.99371 1249.5673
685.70044 943.00574 1448.9598
845.4209 1020.222 1658.3563
1002.9052 1058.2207 1864.662
1149.9656 909.99139 2065.0315
1102.9037 612.85522 2125.2661
915.70538 416.30298 2079.5786
761.41003 244.71761 1928.7572
663.92554 83.928375 1719.1073
606.70544 -79.814514 1514.698
485.18491 -252.27615 1294.8108
276.24982 -426.26456 1135.4063
60.465149 -521.25488 994.55225
-124.94165 -548.86981 802.15344
-219.50128 -572.18658 515.61957
-18.776306 -738.90973 505.35342
218.96994 -760.11682 507.73245
472.89215 -705.7168 454.59442
666.00232 -621.00293 333.52731
877.07715 -514.42908 163.42084
1028.948 -425.71246 -31.548462
1142.8131 -337.67914 -216.4523
1243.584 -205.35521 -384.08899
1285.257 -27.82424 -531.53082
1216.5358 220.48296 -600.11475
1053.9893 377.21973 -587.11292
887.22437 447.9621 -457.92114
738.64014 453.70026 -272.91785
642.84058 415.07764 -37.070068
958.26489 513.07599 1670.3568
902.26379 247.6581 1541.8999
1035.2129 155.18546 1327.0673
1207.1409 219.88251 1185.744
1356.8147 194.05121 955.63898
1382.6512 37.047676 662.15729
1365.3868 -103.06558 368.95178
1297.9041 -139.65576 123.47031
1180.2661 -153.51666 -136.63602
936.16614 -180.71033 -323.57001
714.30493 -120.56116 -352.70135
514.13477 -132.11935 -271.08997
360.22217 -153.47278 -113.49658
212.04163 -205.07677 48.288086
82.25415 -313.20627 233.94043
54.734375 -478.70197 597.52539
903.37061 -231.74998 707.80615
689.75928 1200.6917 341.05222
ID=Oligod

LM3=48
503.76331 904.11005 1485.6862
570.5528 949.65863 1827.5959
786.90271 985.8233 2098.3794
853.71887 1242.3518 2382.3879
903.59717 1434.5763 2708.1262
1093.1025 1309.7141 3076.6863
1245.9131 943.37524 3219.8625
1389.7255 576.74829 3131.6289
1471.0896 283.27838 2938.0151
1472.1008 26.716112 2606.7212
1369.5051 -162.72502 2190.9277
1249.7405 -410.40482 1806.3822
1092.1046 -683.87262 1446.5115
798.28827 -944.75293 1114.3885
447.12457 -1070.5103 813.5675
113.89075 -1098.7131 502.6095
397.98294 -1219.4512 227.93094
736.89264 -1211.338 125.60958
1014.3066 -1080.3251 -2.479126
1205.3673 -866.72351 -197.55786
1324.3219 -647.89423 -451.37634
1451.4716 -399.1373 -695.98145
1572.2529 -152.20184 -984.5083
1611.6536 159.40515 -1188.7317
1529.4102 537.28174 -1235.8523
1357.6086 842.96503 -1110.5317
1125.814 1065.0253 -838.13782
932.28558 1058.0858 -502.29321
841.7442 845.9682 -180.22034
731.63916 704.72968 133.09436
1343.5093 364.22403 2038.3231
1060.7109 82.455841 1755.3651
1125.9668 -47.25185 1336.6041
1292.9081 47.998913 1024.566
1600.302 254.47557 949.25342
1657.4093 172.38493 589.92657
1613.4979 103.80203 145.26074
1562.0625 83.122894 -234.3382
1461.5531 99.619537 -554.17133
1161.2974 4.3864002 -919.87189
809.79907 -99.964592 -1019.4222
520.51587 -184.47881 -919.22656
297.16174 -291.2002 -673.43225
188.60095 -427.79788 -383.53857
145.96176 -549.37823 -34.161743
545.60254 -767.65118 415.67792
1134.7222 -33.040565 376.77451
586.66418 1726.837 450.26013
ID=Oxybel

LM3=48
955.65112 836.0636 1991.8748
1150.1136 881.11963 2435.531
1558.6588 767.69977 2741.4282
1940.8978 964.40521 3014.7324
2374.1992 1023.6215 3281.4746
2655.2168 624.92548 3453.5127
2622.6724 167.78014 3466.8745
2352.9944 -254.41893 3375.4053
1989.8564 -565.35046 3126.0005
1706.9803 -782.09229 2756.9158
1478.2642 -931.26001 2335.3643
1175.6787 -1078.0133 1899.7717
738.89642 -1214.562 1571.8281
323.74957 -1280.2625 1331.9296
-97.658569 -1166.2549 1090.2307
-525.25208 -1023.0266 812.92523
-265.7644 -1227.0759 547.38452
169.10315 -1291.6047 386.5965
556.16144 -1170.0753 150.55896
879.84467 -922.48285 -90.573242
1187.0551 -635.7326 -375.34875
1421.7646 -368.87283 -655.75049
1634.4424 -58.57552 -937.0575
1689.7571 273.83923 -1165.3591
1635.0508 678.58154 -1289.9695
1508.506 1074.7157 -1306.429
1279.5342 1365.403 -1090.8529
1057.2596 1360.943 -734.43304
920.36542 1162.225 -386.70874
870.81287 957.35956 -43.888062
1904.0852 -53.146648 2536.699
1683.9966 -336.2988 2255.469
1642.9171 -420.3446 1803.515
2021.3892 -285.77744 1562.8541
2259.8809 -147.55789 1229.2715
2253.9973 -147.8974 684.66772
2091.4143 -159.56941 126.98694
1885.6981 -114.81505 -316.41907
1561.0771 -34.08992 -595.56195
1155.5505 59.272034 -771.14465
759.88617 54.16695 -781.10693
425.30981 40.64362 -610.32996
142.70923 -34.273151 -316.55835
-3.0065918 -246.37421 67.092529
-72.290283 -490.84964 426.04346
-80.564453 -806.36475 746.12512
1434.6082 -450.47653 672.24072
1235.3804 2085.4885 821.34338
ID=Panthe

LM3=48
713.26758 657.78882 2570.2388
840.45587 774.15686 2790.1943
1072.2241 772.89856 2928.0305
1240.8708 839.30383 3095.3677
1405.6743 834.62054 3291.3101
1540.0913 691.45911 3422.2312
1514.2629 466.43094 3509.5469
1418.7546 228.99117 3471.4678
1231.0712 19.101843 3342.3059
1033.985 -125.11128 3147.5518
835.31622 -247.14296 2968.625
611.69806 -437.48447 2853.4934
353.46976 -570.40887 2786.4868
108.19647 -660.53253 2715.1902
-147.07349 -681.31757 2628.4927
-350.81677 -613.8515 2461.1421
-237.11963 -798.05078 2283.5315
-28.668457 -880.35242 2150.9524
190.10883 -865.83215 1981.3782
415.66858 -796.27161 1790.7509
614.71912 -721.3786 1554.1643
722.02802 -679.04297 1324.9968
808.2511 -592.461 1119.4199
853.14172 -467.0062 899.65137
856.00873 -290.19131 726.1911
822.54114 -26.315987 653.85828
739.74988 217.71396 709.22083
646.97559 347.86942 918.19196
614.29877 407.66422 1161.5714
577.51477 355.87366 1483.4248
1316.0017 313.47952 2994.478
1198.5955 121.51114 2904.9409
1137.553 -42.777458 2707.7505
1274.5254 -42.925163 2472.429
1342.1052 -11.182438 2218.3389
1295.8245 -132.98807 1943.6748
1223.146 -213.45807 1678.9248
1104.5452 -262.0123 1419.3179
940.99072 -269.79312 1179.0995
675.19476 -280.58783 1124.894
380.96619 -330.25305 1196.1246
204.84802 -346.84457 1390.9434
62.233765 -394.71271 1623.4417
-46.045044 -429.6929 1857.051
-109.74146 -424.52835 2117.3645
-93.094238 -554.8584 2389.03
868.65234 -333.80228 2083.4539
756.26105 1178.5317 1575.5044
ID=Parahy

LM3=48
619.70203 384.89908 1152.9695
776.37878 457.54263 1341.1156
1001.2362 396.33829 1512.2285
1148.1757 395.68851 1742.0215
1323.0753 280.47604 1862.7969
1331.9275 47.568459 1957.6171
1192.6331 -150.4259 1970.0649
1000.7418 -272.30484 1853.809
824.08514 -389.77371 1705.9363
661.57941 -453.82516 1518.1295
470.33258 -480.2691 1340.7358
221.55127 -522.97607 1191.0402
-2.0008545 -573.45074 1095.1366
-233.19775 -554.75293 985.10242
-449.93188 -462.42596 905.3418
-539.86865 -370.71384 706.29822
-478.72589 -466.444 553.72278
-323.78052 -549.20435 523.28809
-145.4303 -572.51782 455.49478
25.693176 -565.56183 299.14447
147.72925 -541.80035 151.15247
275.56299 -462.80624 -28.730042
386.5661 -404.2652 -214.41174
449.72925 -315.38168 -403.50061
510.16339 -149.15141 -542.07898
553.33508 97.381454 -604.86914
531.91064 304.78458 -559.66895
494.70325 454.02719 -391.25964
464.03992 467.62268 -173.15121
385.64542 379.65527 71.562897
1145.7555 -38.404129 1512.019
1030.0792 -299.91513 1412.1724
976.04736 -367.95706 1189.6323
1066.9546 -333.707 991.35046
1055.7164 -337.31714 757.78784
955.91492 -367.85233 518.258
826.91113 -362.02658 303.39816
678.2168 -331.83945 69.002014
517.69037 -259.9115 -140.88922
315.34241 -130.41873 -298.97974
117.86023 -40.969955 -288.67642
13.702881 -26.604015 -129.77258
-60.915161 -64.494957 53.67038
-168.7334 -148.31351 222.60559
-274.69592 -248.81253 373.14294
-179.50867 -402.68146 717.50989
536.64917 -403.84128 584.55225
869.91876 903.11597 457.42188
ID=Pareas

LM3=48
1585.7006 1517.1439 -5502.5078
2333.0688 77.180267 -5813.6992
3074.9883 -1328.0654 -6092.3242
4274.3086 -2337.6382 -6077.0674
5523.4795 -2896.6086 -5534.6802
6641.8164 -3039.8213 -4547.5869
7307.4932 -2611.6533 -3330.0479
7638.3135 -1943.1414 -2061.9226
7671.5664 -935.6701 -901.729
7368.2715 116.1265 110.06348
7019.3115 1242.3153 908.01855
6469.0342 2218.5747 1716.667
5582.4106 3039.1414 2235.5293
4564.2617 3744.2415 2599.5996
3472.0303 4491.5688 2893.0459
2267.2383 5179.8789 3272.5869
1280.3433 4723.0356 4353.0986
689.07715 3638.7112 5124.5186
-142.48218 2634.9131 5804.9023
-1377.5879 1682.0986 6144.6367
-2704.25 683.78754 6241.6455
-3970.1602 -234.48433 5976.6953
-5283.9971 -1030.533 5268.8477
-6563.9551 -1416.8103 4402.4131
-7393.0361 -1001.0023 3204.2026
-7669.583 -359.17133 1989.9758
-7400.6416 441.74005 885.40942
-6740.3525 1193.2551 -70.584961
-5442.3262 1674.5692 -682.47461
-4245.9404 1452.4532 -1281.6553
2597.8418 -1051.071 -3195.582
2016.4238 -2708.8108 -2626.2627
1295.4355 -3970.0461 -1848.8867
272.18359 -5080.4097 -1090.3438
-1040.8652 -5472.3569 265.07715
-2287.0449 -5144.6841 1565.2432
-3522.626 -4523.7129 2886.6904
-4585.6665 -3379.3853 4003.3916
-4971.354 -1801.4802 4326.6934
-5034.3311 -191.29117 4023.6357
-4721.1104 1137.8622 2980.6787
-4080.9849 2019.8837 2052.8218
-2960.4177 2725.6482 1490.5527
-1717.0051 3316.6343 994.46289
-206.15991 3759.6865 1324.7266
2192.1182 3313.3137 2799.083
-458.85498 439.55289 324.63184
-5725.4458 654.97583 -6131.9604
ID=Platec

LM3=48
1240.03 661.68903 1344.7477
1364.4935 750.71503 1663.2662
1604.473 777.91498 1946.4995
1744.7653 922.67169 2277.7854
1979.577 846.72296 2648.4834
2098.7222 494.0983 2823.6968
2098.3374 130.4673 2784.7527
2018.9595 -167.26215 2577.0542
1947.4669 -386.41452 2286.8223
1840.8381 -612.2193 1933.5244
1598.2887 -731.85736 1564.1353
1307.8174 -812.38928 1257.9722
969.30884 -891.08575 1128.2747
590.27887 -869.09662 1006.2537
219.48608 -800.76648 879.09509
-9.9206848 -754.86652 609.73694
302.58929 -881.53326 369.79773
595.10461 -907.94995 208.56021
861.57361 -905.42438 37.272949
1137.54 -804.31183 -221.46301
1302.2372 -665.89398 -483.80743
1452.6494 -537.09259 -768.74182
1617.4187 -357.90253 -1010.8716
1685.8051 -70.738556 -1175.3665
1650.8198 289.90991 -1177.8212
1465.2915 582.49225 -1087.4415
1300.8529 767.00354 -870.84827
1114.2225 858.10773 -559.57733
1026.2537 760.60583 -240.4734
1016.3118 593.28662 97.786072
1927.5288 158.02379 1938.3081
1975.3083 -217.53123 1756.6415
1841.3823 -371.07559 1466.3021
1911.9371 -345.30075 1125.6764
2153.2297 -279.83698 859.02264
2081.1304 -324.88638 451.7113
1970.538 -328.0235 32.169662
1858.624 -297.97977 -331.09174
1626.3605 -204.78711 -612.51855
1297.554 -112.30247 -789.09772
996.62988 -137.63014 -838.10498
722.66089 -227.56662 -739.47247
521.14972 -322.64267 -527.89185
395.00903 -417.05121 -238.09583
337.48975 -481.96878 125.8468
675.49658 -676.7619 536.60181
1447.2861 -448.09729 394.21136
1204.4766 1497.402 416.6889
ID=Psammo

LM3=48
318.91333 545.0589 1193.736
405.25806 604.2774 1539.7148
709.39673 552.57489 1792.8444
948.80957 727.14227 2043.0073
1108.9224 719.43896 2402.906
1221.5197 383.61691 2538.4575
1120.8149 32.981834 2480.1926
964.62787 -233.39345 2264.3657
816.22937 -411.7023 1969.7023
686.10547 -562.45642 1650.8215
521.6687 -718.5686 1352.6777
337.56177 -891.86853 1107.6874
105.56641 -1021.7899 903.05371
-153.00317 -1055.707 717.45789
-465.98047 -1065.8903 550.65808
-714.56665 -1082.5577 327.61145
-458.02704 -1225.726 129.72398
-142.66577 -1204.931 -45.863342
130.76006 -1171.7258 -206.72925
391.30466 -1100.1683 -376.3349
619.24609 -1022.2538 -647.12885
828.45313 -886.521 -897.86243
1016.4506 -688.85382 -1110.7278
1162.7098 -411.48312 -1284.3402
1199.896 -114.16154 -1407.2598
1081.1882 172.80545 -1470.1921
914.45007 449.51907 -1359.7645
711.94202 554.23859 -1135.8186
550.09979 504.18555 -862.81598
511.47852 380.97183 -558.48157
999.26758 61.143108 1673.8048
814.49097 -197.67308 1484.1205
799.5874 -294.75394 1138.6683
1081.9298 -275.28726 933.74231
1396.7659 -187.65826 845.49872
1492.7725 -299.6333 500.32852
1508.3275 -362.18289 100.07761
1458.8545 -437.11685 -342.81015
1313.4568 -429.00061 -731.97015
968.31238 -312.37009 -950.1438
570.01587 -287.38275 -1081.978
215.4975 -269.74542 -996.47455
-29.552826 -349.56201 -772.73718
-214.90552 -410.23978 -459.05432
-337.8916 -542.15619 -83.411499
-215.94019 -835.50745 283.255
672.78796 -321.49438 230.07025
595.58893 1434.5938 471.95169
ID=Pseudo

LM3=48
340.05103 838.06598 820.7019
325.08374 958.95972 1106.4091
494.08716 976.06732 1378.3942
582.18945 1026.7693 1644.2306
657.35864 893.49249 1892.021
602.9762 659.57916 1985.916
567.17175 403.69864 1887.2363
517.4209 188.23265 1703.194
460.33868 -17.208248 1507.7122
345.94308 -251.76044 1318.8108
198.39917 -469.53781 1216.3818
29.816956 -659.7959 1081.9756
-123.07306 -801.33734 914.60791
-317.9729 -899.49762 719.15454
-497.95251 -892.7301 484.57404
-603.50146 -858.0481 249.85803
-479.22705 -1076.0231 182.35938
-233.14803 -1118.1837 221.94678
14.076538 -1115.7373 172.81628
270.85669 -1073.047 96.785645
476.11609 -1008.4691 -36.077988
664.89758 -907.48358 -254.23325
824.91687 -783.60382 -469.88452
920.58618 -636.58685 -731.39258
974.61292 -461.44006 -993.09882
1053.0518 -224.22501 -1116.8689
1079.1896 60.105099 -1165.8512
982.22455 291.10461 -1044.5481
810.74384 410.39554 -838.61719
622.03369 386.8512 -588.62634
655.93146 444.25909 1493.3551
671.29077 161.0208 1369.2903
748.74493 8.9919214 1146.7813
995.85468 -84.154213 997.62854
1141.2123 -223.48643 802.11945
1244.9718 -369.18585 540.99268
1255.8937 -447.95483 211.20041
1239.4561 -501.99188 -132.50607
1200.5076 -507.89441 -456.42468
1012.4255 -470.03555 -722.46411
711.12476 -423.14771 -831.29224
418.12244 -398.33774 -788.4278
173.47668 -444.66727 -575.06091
-6.5349121 -537.80408 -306.13989
-180.42944 -643.51947 -62.101807
-234.27979 -788.53461 329.49695
569.01697 -685.72156 516.61731
1085.4558 1494.7457 -43.838806
ID=Pygopu

LM3=48
18451.068 16894.988 58559.707
18118.449 16920.021 58030.148
17651.852 16770.609 57720.227
17313.939 16628.432 57338.051
16997.957 16265.369 57018.848
17045.865 15663.414 56972.867
17389.926 15122.057 57260.914
17799.545 14795.658 57639.582
18254.961 14579.449 58023.199
18797.863 14365.756 58399.754
19377.809 14096.707 58744.879
19935.922 13900.836 59047.512
20449.994 13724.321 59357.07
20921.195 13649.272 59700.266
21281.686 13725.992 60156.41
21414.939 13952.79 60844.961
21168.219 13353.645 61124.441
20702.775 13067.678 61441.414
20190.727 12960.396 61856.695
19691.523 13023.455 62341.879
19321.289 13208.5 62795.938
19003.375 13684.401 63216.871
18685.713 14030.319 63660.016
18435.346 14390.603 64143.172
18288.324 14822.956 64536.215
18265.906 15303.159 64841.105
18428.33 16000.311 64950.648
18771.416 16504.252 64690.977
19096.691 16732.762 64148.254
19463.961 16808.559 63504.867
17520.162 15640.121 58294.164
17537.676 15200.323 58731.59
17298.621 15071.981 59223.152
16822.633 15252.542 59745.016
16671.262 15198.411 60463.945
16633.719 14994.491 61195.156
16722.289 14856.24 61938.043
17031.135 14754.488 62612.625
17592.846 14784.737 63167.656
18241.227 14833.67 63476.941
19032.107 14945.476 63599.129
19739.725 14867.002 63410.227
20315.301 14674.477 63052.902
20761.094 14345.712 62597.141
20776.508 14266.402 61889.809
20790.102 14160.752 60885.605
18628.203 14048.396 61070.902
18839.645 21006.434 61492.914
ID=Python

LM3=48
10412.848 5885.7212 4216.4185
10300.215 5983.5625 4413.3047
10295.223 6040.5244 4620.5571
10288.581 6090.7334 4840.7607
10341.221 6087.4038 5033.8965
10469.948 5990.3799 5160.6206
10525.084 5771.0098 5211.2041
10517.301 5505.6162 5161.0371
10465.569 5235.4517 5089.4033
10437.531 5000.9321 4974.3071
10413.854 4800.4487 4817.1904
10388.851 4606.2422 4649.5127
10384.927 4436.2354 4487.5342
10389.182 4295.8125 4311.5103
10401.88 4180.9482 4127.1006
10388.662 4121.6626 3922.4805
10603.549 4009.7058 3842.7441
10797.487 3981.6709 3760.0845
10979.946 3979.6665 3636.0256
11166.486 4018.5688 3512.0259
11342.272 4119.2222 3379.5935
11496.748 4266.5254 3242.4883
11641.434 4391.936 3077.1985
11743.532 4539.4624 2898.1941
11772.918 4735.4097 2757.4072
11678.734 4919.6567 2672.7668
11517.813 5038.0151 2633.9604
11330.23 5178.0454 2622.3689
11139.822 5252.0908 2740.9197
11014.657 5269.8916 2933.9092
10750.83 5894.7974 5003.9937
11077.415 5932.3789 4819.043
11371.605 5930.1543 4673.3037
11676.758 5816.377 4550.3994
11933.161 5633.8535 4367.1934
12088.639 5434.2998 4145.1372
12151.269 5270.4697 3881.3376
12156.946 5086.3975 3577.437
12052.231 4917.0254 3256.8792
11804.257 4775.0151 3033.5859
11442.539 4590.5088 2920.0088
11171.655 4408.7832 3022.4229
10923.728 4252.291 3233.1526
10681.812 4239.6899 3421.7136
10429.275 4276.2534 3638.1868
10586.882 4209.688 4010.3323
11389.421 4796.0327 4355.8574
10706.521 6306.6938 3385.1917
ID=Rhinop

LM3=48
552.85645 675.83289 2321.6309
865.67432 609.6554 2717.6895
1282.4502 664.87079 3052.7471
1664.8809 753.2843 3430.7114
1934.1869 410.17297 3649.021
1939.1616 -140.25565 3729.6924
1798.9236 -660.62225 3611.3413
1609.6908 -1085.7761 3257.1807
1385.3297 -1332.5259 2812.9319
1166.0859 -1571.9827 2411.5032
878.14539 -1834.4803 1962.5187
480.16235 -2172.6238 1536.1661
112.78236 -2264.5139 1028.9817
-264.17633 -2306.0208 546.82111
-708.05029 -2140.7903 101.81165
-1048.1853 -1996.9893 -395.98798
-608.48926 -1996.9829 -737.57629
-134.9411 -1862.2463 -739.37866
354.64966 -1570.1844 -899.83435
834.9823 -1222.726 -1131.2537
1185.916 -881.61597 -1449.3628
1446.8357 -418.43692 -1699.9863
1579.6504 65.876122 -1916.7935
1658.6377 643.70386 -2036.2329
1636.2952 1114.7366 -2050.0771
1573.552 1517.8553 -1906.9951
1375.752 1829.3285 -1623.3672
1070.5417 1914.1681 -1163.7327
806.15894 1739.0303 -711.367
581.12817 1415.4037 -255.54333
1727.3979 -403.88797 2458.0557
1438.7659 -685.24567 2001.7178
1493.1082 -632.93103 1391.793
1949.176 -361.19492 1157.0568
2400.946 -288.88599 867.60956
2589.0188 -200.38365 280.40509
2680.9824 -171.45689 -401.37589
2580.55 68.750061 -969.25403
2225.3628 318.12061 -1378.01
1703.7161 482.896 -1636.252
1058.9198 533.57959 -1744.9673
466.94733 509.06311 -1545.9819
32.002808 124.28333 -1182.0273
-299.61792 -374.38025 -886.26392
-519.78424 -974.05676 -509.82666
-338.6543 -1647.567 -150.05243
1066.416 -652.8526 73.557495
537.4621 3134.3171 686.87146
ID=Shinis

LM3=48
632.85706 456.92801 1029.8248
706.6272 494.5011 1240.105
903.62817 443.11218 1390.1398
1041.7314 436.62619 1599.6304
1170.5723 364.85449 1774.3157
1177.9656 132.21098 1892.7631
1066.8909 -84.449173 1820.5684
938.58929 -200.71611 1651.0431
833.37225 -282.71545 1473.3669
750.11505 -360.13461 1280.9825
633.16577 -465.17963 1088.5331
435.49994 -593.75024 925.31238
225.43683 -643.97156 799.39026
17.489014 -661.27618 678.93854
-164.29968 -632.70728 565.5274
-273.11108 -522.69379 406.37152
-96.148666 -637.98706 371.33972
87.020859 -655.76917 289.30334
243.14355 -631.87372 164.51938
358.90344 -585.41125 36.874268
455.77292 -532.46698 -108.71602
551.59454 -448.12219 -278.38321
605.46484 -357.16794 -451.52014
634.09375 -238.36638 -590.25354
637.823 -59.748898 -739.50317
619.49133 145.20392 -806.72266
555.55969 362.20486 -779.32892
484.01175 504.40057 -603.1106
471.22894 527.65625 -381.00256
491.91757 483.40613 -133.24536
1116.9067 63.74202 1444.0886
1027.4579 -156.94972 1284.9652
1097.2024 -193.20638 1036.8574
1300.1045 -92.130188 876.56177
1385.3735 -89.530167 625.5697
1344.1222 -110.01517 363.92657
1242.5396 -111.53626 101.23318
1109.4374 -128.05206 -185.0759
959.24768 -65.703857 -406.25131
732.98706 -18.585894 -513.49646
508.14798 -26.477093 -532.62274
273.34744 -19.097343 -443.53497
91.741913 -99.663277 -280.31952
2.5044556 -195.81194 -81.974274
-53.127136 -304.35391 171.75375
49.206055 -499.32126 454.40741
806.2793 -341.56955 361.83942
836.71533 1057.8096 536.75085
ID=Simose

LM3=48
595.26892 783.5119 2310.0352
678.1499 902.66907 2559.8442
887.45825 887.04492 2832.3845
1030.2799 956.00684 3148.0125
1223.1295 836.69409 3380.783
1290.136 548.1264 3469.2529
1206.9672 247.38071 3391.439
1091.5081 65.518669 3185.084
978.00848 -45.006496 2926.4976
877.11359 -182.70052 2683.7983
750.13928 -362.60349 2476.8076
559.97729 -552.89313 2309.8342
283.09436 -624.40259 2175.8066
-1.5965576 -651.29572 2062.2634
-280.23358 -625.0296 1930.2637
-454.19299 -596.23633 1679.6709
-277.67487 -748.591 1508.9175
-28.266235 -789.89459 1433.2577
224.79419 -774.74182 1288.2114
447.11966 -731.08667 1152.8606
660.15436 -644.74536 992.2937
828.57037 -548.02081 786.08734
941.83521 -442.22015 584.28516
1054.4146 -322.70959 372.76822
1150.7794 -164.93866 256.85278
1199.4806 51.724163 163.67139
1188.2253 292.18729 100.57617
1066.9833 547.02283 109.44922
893.05835 666.24841 336.86792
744.81213 696.92474 587.55566
655.69958 619.77386 884.96899
1145.4321 451.97186 2919.8203
1018.2759 202.29079 2697.8457
1268.9362 105.13986 2416.5938
1507.8318 146.75209 2063.2708
1534.6865 8.3176985 1621.4877
1492.6084 -123.23087 1134.1519
1396.2952 -102.01019 774.67273
1151.4733 -56.481209 519.24707
883.12036 14.17289 382.13599
564.22449 -34.196461 403.20654
329.13086 -102.65774 592.50842
144.70496 -127.38135 834.37927
-21.623169 -199.26941 1145.0566
-99.705139 -355.74707 1471.1708
-95.988525 -467.35562 1681.6504
916.29346 -332.65738 1670.0696
995.32031 1431.6842 1545.3942
ID=Suta

LM3=48
1959.6208 2778.8347 3220.9727
2170.4197 2756.8 3641.8611
2599.2346 2679.4226 3844.6233
2940.2275 2807.8076 4105.9097
3356.7319 2797.9487 4364.585
3541.5945 2455.0654 4594.918
3539.4929 2000.2395 4683.3594
3485.6946 1548.3529 4602.5356
3315.5264 1142.8154 4350.4033
3041.8689 892.51031 3985.2615
2701.9744 779.6701 3503.856
2399.8799 704.646 3099.7261
2014.95 582.19452 2746.5002
1633.0544 567.83844 2453.2573
1170.8876 667.92017 2177.9338
750.36877 902.76111 2037.2853
833.42175 623.35822 1726.525
1165.6652 606.49872 1413.4253
1459.4827 716.33795 1098.9563
1744.8124 966.94324 800.16174
1927.4565 1287.1982 537.80981
2046.7177 1620.5027 334.74683
2126.5337 1983.7554 160.88086
2132.8318 2369.3889 69.392822
2112.9824 2841.9697 52.105469
2045.3071 3264.2556 151.50134
1855.4004 3576.0898 418.18384
1596.8853 3695.1396 846.70313
1486.0778 3576.5259 1292.937
1533.6802 3277.2031 1641.5229
3145.0557 2103.083 3601.3499
2940.6616 1886.8065 3367.3284
2904.605 1832.4412 2958.0535
3132.2048 1984.9657 2649.6697
3309.7383 2013.6959 2258.1042
3297.6328 2012.6771 1803.8911
3188.4753 2038.4694 1373.7275
2988.793 2154.5154 912.05664
2733.2849 2331.0103 565.34198
2347.0674 2440.3625 379.61844
1893.1619 2489.5654 336.83374
1424.3916 2426.9368 511.48193
1125.7153 2230.9563 813.5072
967.04468 1926.1987 1163.1595
942.08557 1619.9968 1580.1245
1006.5371 1159.812 1904.0886
2285.9487 1404.8818 1587.6257
2299.5415 4482.1543 2481.5439
ID=Thecad

LM3=48
9703.9473 6356.6572 14758.313
9962.5615 6269.6992 15005.82
10228.415 6278.7632 15223.459
10412.073 6134.0239 15444.308
10322.337 5876.5957 15588.1
10128.599 5625.7227 15621.379
9908.5371 5397.0278 15475.712
9764.7119 5244.229 15221.9
9594.6992 5079.0664 14933.452
9333.0908 4860.8359 14775.92
9043.415 4685.5791 14624.414
8711.4219 4590.1475 14473.586
8422.8252 4588.1494 14332.412
8140.0078 4658.3672 14180.633
7946.9341 4827.3433 13968.808
7781.8145 4953.3174 13716.036
7875.7031 4696.6968 13575.998
9577.8984 6231.8564 14429.708
8169.5605 4556.5498 13526.729
8475.5488 4465.5454 13355.787
8760.6592 4470.2231 13047.413
8915.0117 4627.9873 12686.994
9081.9619 4783.1553 12369.155
9266.8545 5004.8623 12040.958
9443.9727 5203.4058 11762.465
9571.6514 5586.7227 11607.744
9643.7295 5995.021 11636.939
9614.4648 6268.7075 11874.422
9477.791 6267.4277 12250.844
9341.0713 6219.9297 12635.018
10085.45 5606.5684 14989.153
9916.332 5379.8896 14766.43
10075.562 5248.5469 14434.385
10332.289 5132.5234 14093.703
10318.302 4927.9365 13641.917
10243.633 4805.4565 13183.963
10159.551 4830.4561 12693.729
9976.4424 4994.4028 12252.961
9680.2695 5219.0405 12031.696
9314.1631 5432.2988 11960.994
8955.6563 5537.2456 12057.096
8669.2773 5555.4849 12245.267
8470.1367 5578.2427 12567.977
8324.1748 5550.7666 12896.847
8217.4199 5446.7183 13276.427
8224.5625 4949.8394 13694.275
9461.7109 4543.7729 13656.713
10051.909 7361.5278 13357.675
ID=Tiliqu

LM3=48
597.70197 554.19611 1228.7008
675.20728 585.41736 1430.8774
851.84949 545.36102 1565.5343
992.78308 565.19928 1740.1938
1170.1235 507.2243 1854.8337
1269.4521 314.52969 1936.9363
1177.3563 103.67378 1893.9491
1048.6464 -43.615524 1793.2603
910.30798 -174.11815 1641.0155
771.00385 -262.97397 1458.7042
628.03601 -360.29691 1289.4717
487.59201 -469.09232 1118.3771
291.67252 -572.43964 976.4939
106.42096 -631.45758 891.20886
-104.49738 -650.95178 832.6449
-283.10059 -630.23431 702.97009
-215.07785 -626.25867 497.62579
13.460846 -651.49451 415.20181
193.54536 -624.56335 317.49243
337.14569 -570.12408 174.35114
459.1947 -509.42004 17.78656
574.34564 -382.38025 -123.71454
685.9303 -236.91821 -276.64453
755.25708 -78.11879 -463.98804
768.07318 120.68659 -583.69421
748.3114 352.86859 -622.41492
674.31207 554.51324 -544.28729
597.30731 673.30933 -352.37912
546.44458 670.48547 -135.83228
520.75928 598.25983 89.031609
1036.0656 176.70129 1505.8245
1012.5233 -45.909386 1413.959
970.30249 -117.8195 1169.6714
1107.9081 -22.660223 987.59009
1160.0448 -1.8564528 759.05627
1144.6113 -59.019798 513.07092
1100.875 -89.460167 258.88013
988.69312 -61.614555 -10.928329
840.31116 16.269972 -233.95538
576.19849 82.281128 -361.41693
341.47864 97.324295 -315.87354
188.60229 31.934973 -140.11755
70.245728 -70.068481 53.644531
-36.742554 -184.18555 250.24506
-77.605347 -271.91675 472.13635
-11.140625 -445.7424 635.65515
671.63123 -324.28403 537.31842
804.02655 1209.2565 662.07074
ID=Toxico

LM3=48
4202.9414 3659.0256 3893.9495
4126.145 3706.5923 3930.886
4087.3582 3781.2961 3985.5188
4065.0376 3826.2627 4067.3311
4094.863 3843.2561 4162.7881
4148.833 3841.3545 4240.0791
4215.8447 3835.3811 4293.5693
4299.187 3821.5281 4325.4048
4392.8398 3803.9399 4337.3188
4473.8716 3781.481 4344.0117
4556.2896 3736.1355 4343.5767
4647.7188 3677.0964 4347.0991
4709.1602 3630.0923 4330.7275
4755.8877 3584.8591 4298.0322
4794.1885 3543.116 4250.3804
4833.4229 3524.7727 4179.8491
4894.4824 3588.0974 4153.8013
4910.6123 3670.4539 4144.7793
4897.1953 3766.092 4109.1997
4868.3101 3880.3594 4040.9126
4882.5933 3939.7283 3954.8894
4910.5415 3969.2935 3861.2178
4922.7007 3980.3447 3765.408
4930.8154 3986.6423 3669.3958
4898.9717 3994.5413 3581.417
4845.0303 3988.0342 3488.8105
4793.5669 3957.1069 3400.9744
4723.4702 3890.1523 3343.9119
4655.1436 3814.9602 3376.5693
4604.6035 3751.7952 3445.1338
4307.7886 3923.6948 4142.874
4371.9526 3935.8115 4138.0674
4430.2422 3960.4871 4126.1172
4467.7822 4000.4607 4087.1733
4494.7119 4043.5657 4028.3772
4536.7983 4064.1221 3967.8696
4594.8101 4080.5374 3901.8064
4674.8633 4082.4226 3867.6431
4724.6558 4047.1133 3821.3633
4769.9458 3987.0588 3807.033
4826.1333 3828.0767 3765.7466
4827.8579 3754.5579 3779.2483
4800.6133 3704.9622 3814.3047
4786.6851 3658.2605 3874.2148
4786.5083 3617.8499 3937.5864
4730.4072 3690.2275 4129.6548
4600.3403 3810.4773 3994.5581
4029.946 3676.9697 3511.8784
ID=Trilep

LM3=48
381.07617 516.10895 1068.3362
499.89014 578.16144 1572.4238
870.28931 526.75732 1921.7266
1249.6563 727.77728 2182.5767
1669.9283 821.12634 2457.7466
1918.5969 447.43668 2702.0356
1845.0648 -42.011101 2814.2512
1576.3901 -393.0322 2672.2146
1241.7611 -622.02167 2327.8091
985.22821 -805.6792 1926.4011
810.22614 -999.51178 1563.9414
550.7254 -1131.6017 1164.5732
211.57642 -1331.7119 875.43408
-185.65723 -1436.4004 605.24719
-517.32739 -1392.2216 327.73434
-796.73926 -1257.7941 -12.72934
-469.40479 -1447.1843 -182.74768
-75.559143 -1490.6256 -285.87292
260.20325 -1362.136 -414.33606
564.93481 -1159.2461 -629.27258
800.31909 -946.58575 -854.11707
1052.5798 -759.9978 -1054.427
1288.5383 -556.29974 -1339.2582
1398.0742 -310.05762 -1555.2859
1416.3271 -30.903646 -1702.4546
1278.7618 317.23285 -1701.0347
1057.0416 554.00116 -1522.6283
866.28174 658.09033 -1227.9015
655.39136 609.3396 -917.98438
493.25635 514.46271 -602.75916
1187.7075 -126.64289 1818.4722
1045.9818 -422.83713 1605.7386
982.30151 -521.45129 1256.1274
1215.6987 -415.85513 953.97778
1485.28 -329.00183 718.10773
1501.1738 -345.00232 270.05765
1422.178 -476.24353 -158.39806
1336.8744 -478.33365 -593.7594
1187.9951 -366.13501 -1021.623
863.521 -331.49188 -1318.9497
482.77844 -370.52103 -1434.3723
100.646 -471.86612 -1347.8335
-245.55371 -513.38757 -1121.7417
-451.66357 -610.21893 -765.04309
-483.94995 -775.79077 -346.81177
-231.11816 -1093.5372 52.649445
989.93652 -601.50885 109.07301
540.18286 1848.8289 -157.55115
ID=Trimer

LM3=48
5640.7021 5403.521 13732.968
5583.2842 5492.9956 13443.845
5367.6421 5457.4194 13229.627
5219.8022 5474.2207 12960.349
4972.8496 5391.5645 12789.097
4857.6523 5147.7437 12658.204
4907.4146 4833.3828 12618.962
5044.0273 4598.8374 12738.576
5187.2324 4408.875 12957.954
5336.4336 4261.1626 13228.567
5510.0264 4054.3025 13446.861
5692.8374 3855.2217 13655.35
5903.4888 3698.0176 13858.08
6159.1572 3643.1289 14053.572
6443.0869 3638.5261 14171.308
6679.936 3669.968 14330.06
6474.8135 3513.4932 14412.054
6216.7778 3474.5781 14484.053
5935.0879 3458.3679 14601.32
5722.043 3460.9927 14785.328
5526.9028 3510.8811 14992.379
5365.4326 3599.3093 15233.729
5231.834 3746.3618 15473.839
5129.1182 3921.7839 15694.979
5132.0645 4183.3354 15858.323
5180.77 4448.582 15966.713
5302.2393 4694.8237 15958.68
5455.5625 4933.6846 15848.701
5591.0547 4992.8716 15620.434
5659.1865 4966.5366 15334.317
4943.0557 4935.168 13205.688
5055.5127 4730.2744 13315.067
4989.3921 4569.4683 13524.109
4785.3086 4540.1919 13708.414
4607.3774 4540.6528 13954.84
4571.3911 4468.6978 14289.087
4658.7061 4319.1636 14616.83
4787.501 4188.5674 14900.02
4991.4702 4092.386 15183.234
5216.6548 4089.7546 15385.498
5500.1123 4120.1494 15510.006
5828.8286 4128.8818 15532.655
6087.3701 4078.145 15357.244
6259.7383 4048.3455 15115.921
6341.2075 3992.7334 14822.214
6194.3164 3825.0256 14357.377
5192.1211 4154.5088 14318.291
5488.2241 6244.2144 14721.573
ID=Tropid

LM3=48
796.94788 810.93103 1538.8687
985.07996 1051.7648 1869.3942
1242.541 1144.085 2146.2881
1459.1194 1203.944 2375.229
1594.0188 1063.5526 2750.4175
1418.7046 830.18048 3039.5635
1189.884 493.34152 3169.9912
937.99756 168.00356 3053.5171
711.64063 -56.797661 2768.3098
501.53943 -215.32033 2479.9189
257.68042 -358.71875 2226.533
-89.213867 -457.19928 2027.6335
-430.76978 -517.84442 1820.6147
-721.58252 -479.88342 1551.8055
-902.84839 -350.07913 1245.553
-1007.3384 -245.88066 876.89014
-773.26978 -659.89233 779.27509
-457.27795 -918.95874 691.5592
-87.376083 -1061.165 505.11487
350.35327 -1128.2241 255.51727
707.24719 -1151.0071 36.342056
1049.9861 -1188.8655 -194.75735
1362.5675 -1154.8236 -481.9541
1541.4991 -941.51965 -762.9082
1651.697 -616.56396 -948.36108
1670.7993 -207.92627 -1012.8335
1634.8855 178.59204 -963.22095
1503.0896 565.0882 -828.33838
1303.0814 692.64136 -569.39777
1074.845 649.78333 -279.27835
854.03052 663.95831 50.790283
1053.3419 256.22803 2274.0271
817.677 3.7733855 1945.1426
996.0744 -317.9184 1656.2698
1477.0068 -492.45108 1532.3718
1715.5354 -796.69293 1160.5835
1776.9723 -1018.9326 665.09656
1674.9578 -1066.047 126.50842
1460.6057 -923.80597 -251.14514
1177.1079 -691.61499 -464.85303
783.2749 -460.68063 -510.07312
422.75098 -242.04535 -367.28467
63.56543 -155.31992 -66.323242
-250.09717 -196.03642 254.20166
-378.14539 -281.98935 704.35596
-560.69165 -347.45938 972.88782
483.58249 -438.44037 921.42285
1706.6001 1648.0923 492.45334
ID=Varanu

LM3=48
365.82556 340.84689 1222.5176
414.13208 350.98337 1426.3114
535.73938 315.75836 1580.7947
633.2428 310.34747 1769.4879
732.82196 158.19218 1891.5685
774.86554 -31.177958 1862.3929
724.51398 -163.88443 1750.8644
666.32245 -261.64874 1590.0746
584.8335 -318.96814 1423.9172
515.28564 -367.16956 1255.9814
438.49875 -421.20309 1110.5425
366.45929 -436.19867 940.15356
247.5343 -464.54117 812.41772
120.13092 -476.43137 690.2301
-30.285461 -448.56229 588.47827
-94.968872 -281.08527 448.30383
1.5158691 -386.30457 328.98004
178.91907 -402.91818 289.99323
375.58148 -370.50061 232.68719
540.72632 -299.88919 127.93042
679.66132 -215.6398 -7.7267151
796.83392 -128.4277 -135.46375
898.87311 -5.6053147 -249.3197
936.69293 177.02937 -347.14758
922.52258 377.754 -419.55225
826.49182 564.12952 -381.21167
710.7887 654.32721 -241.58289
618.11084 664.59406 -85.288818
546.14392 621.82837 60.737053
493.56424 526.50793 217.35492
748.53491 46.34742 1523.3379
716.1712 -62.961872 1369.202
732.32465 -99.327339 1193.5183
836.91821 -80.473137 1063.2747
951.88904 -24.940544 957.42755
972.17499 -21.821266 768.06244
953.93066 -54.190456 554.04285
937.99738 1.3396842 343.02731
896.2522 72.543777 160.3559
786.97046 137.25864 -10.566284
614.99438 182.49574 -109.96967
431.02222 164.38795 -66.838928
285.90894 91.218201 43.52124
168.40039 10.047311 185.22318
82.967224 -65.617882 325.81409
87.863647 -227.18687 469.20782
591.28149 12.114073 553.78796
525.44171 976.10767 954.11237
ID=Vermic

LM3=48
392.57813 364.8378 3157.8506
621.44678 378.10098 3605.9282
1091.3984 228.89064 3983.4556
1572.7334 -142.59985 4280.3579
1536.5474 -668.7171 4261.4902
1206.8611 -962.59454 3850.0879
873.15662 -1219.6809 3348.7881
543.63953 -1553.99 2884.4067
189.65195 -1889.4086 2475.8762
-195.6217 -2227.0022 2100.6467
-561.25427 -2491.7412 1675.0588
-913.28955 -2659.6135 1263.2317
-1288.4358 -2794.436 834.93988
-1676.1987 -2872.762 431.54578
-1966.0237 -2772.7515 59.67289
-2137.8694 -2297.1438 -340.38867
-1730.0315 -2613.4604 -460.87137
-1282.8997 -2726.6858 -694.00562
-819.13367 -2672.0635 -1024.311
-477.21124 -2473.9885 -1417.1841
-165.01855 -2157.5396 -1851.9932
-24.860596 -1789.9436 -2276.7393
58.743286 -1378.55 -2685.4412
94.228577 -964.81195 -3084.4644
131.0843 -440.50613 -3466.0767
164.27203 153.32579 -3580.3555
88.716003 724.11237 -3464.9512
-21.069824 1224.5908 -3235.1367
-183.41541 1683.0372 -2856.1238
-260.6499 1782.7142 -2288.6431
1440.8582 -382.67508 3648.741
1793.3577 -496.70337 2736.7964
2401.6931 -562.94763 1856.6316
2842.3186 -694.9137 893.07813
2933.0212 -713.28613 -139.32666
2806.4365 -696.15857 -1135.7358
2443.1001 -638.16528 -2127.3594
1688.6187 -430.15295 -2915.1492
845.58301 -228.7117 -3319.5361
-138.72342 -20.205853 -3467.7607
-909.06299 -70.870491 -3270.9524
-1427.7814 -219.06274 -2710.0981
-1691.4771 -451.60284 -2109.6318
-1891.436 -735.60901 -1385.3158
-2034.0078 -1010.0359 -667.22412
-1960.2373 -2328.1348 -254.98401
944.52197 -2263.2397 -164.84949
-80.329102 3281.0342 -583.49786
ID=Xenope

LM3=48
-9596.3564 14705.186 24559.361
-8777.3115 14668.901 25138.363
-8043.1924 14512.233 25743.937
-7506.209 14325.883 26395.273
-7081.5781 13903.356 27053.486
-7187.1074 13091.22 27336.615
-7453.081 12329.26 26876.639
-7893.5478 11834.66 26267.461
-8373.7783 11473.147 25514.391
-8855.1865 11242.49 24646.203
-9412.5185 10873.15 23997.879
-10089.535 10310.963 23410.857
-10874.947 9761.5254 22915.859
-11550.416 9404.5996 22343.068
-12288.879 9361.917 21759.441
-12870.398 9763.6016 21019.84
-12275.99 8879.5527 20673.006
-11323.06 8741.0098 20144.295
-10536.725 8852.0742 19506.683
-9945.0351 9254.6562 18660.98
-9543.6035 9866.1308 17695.326
-9193.1816 10321.391 16691.875
-8934.2207 10780.752 15731.21
-8803.3779 11529.689 14822.603
-8934.835 12638.34 14318.267
-9500.2617 13551.017 14189.842
-10367.842 14152.526 14654.558
-11223.639 14450.202 15443.353
-11760.119 14465.205 16442.463
-11575.803 14653.389 17652.254
-7663.3267 13337.475 24553.822
-7203.185 12827.111 23421.945
-6610.0991 13326.873 22536.969
-5997.6562 13489.343 21413.562
-5815.5713 13475.4 19973.148
-5963.7231 13316.603 18614.371
-6476.3843 13246.492 17450.824
-7263.395 13062.92 16363.916
-8438.5254 12633.442 15801.449
-9548.9219 12290.483 15750.434
-10574.659 12015.988 15883.785
-11324.02 11573.53 16479.467
-11885.522 11221.317 17431.992
-12153.223 10906.369 18451.572
-12346.533 10578.258 19596.834
-11315.247 9930.4238 20898.002
-8584.5683 11757.568 19767.793
-12440.113 18946.767 19693.363
ID=Yurlun
