# Supplementary material for: Palaeoecological inferences for the fossil Australian snakes Yurlunggur and Wonambi (Serpentes, Madtsoiidae)
Source: R Soc Open Sci. 2018 Mar 14;5(3):172012. doi: 10.1098/rsos.172012 (PMC5882723; doi:10.1098/rsos.172012)
Supplement: Supplementary material S5 [file rsos172012supp5.txt]

Royal Society Open Science

Palaeoecological inferences for the fossil Australian snakes Yurlunggur and Wonambi (Serpentes, Madtsoiidae)

Alessandro Palci1,2, Mark N. Hutchinson1,2,3, Michael W. Caldwell4, John Scanlon5, and Michael S. Y. Lee1,2

1, South Australian Museum, Adelaide, South Australia, Australia
2, College of Science and Engineering, Flinders University, Adelaide,
South Australia, Australia
3, School of Biological Sciences, University of Adelaide, Adelaide,
South Australia, Australia
4, Department of Biological Sciences, University of Alberta, Edmonton, Alberta, Canada
5, School of Biological, Earth and Environmental Sciences, University of New South Wales, Kensington, New South Wales, Australia

R scripts

#Place your curveslide.csv in the directory (to define sliding semilandmarks), read landmark dataset, and run procrustes superimposition:
mydata <- readland.nts("data.nts")
CURVES <- as.matrix(read.csv("curveslide.csv", header=T))
Y <- gpagen(mydata, curves = CURVES)

#To import classifiers (groups and labels) from an excel csv file (e.g. an Excel file named "habitat" with 3 columns named: ID, Species, Ecology):
classifier <- read.csv("habitat.csv", header=T, row.names=1)

#Define a group "gp":
 gp <- as.factor(paste(classifier$Ecology))

#To add species names from csv file to the PCA plot (note that species is different from Species; Species is the column from the csv file):
species <-as.factor(paste(classifier$Species))

#To run a PCA using the package geomorph:
PCA <- plotTangentSpace(Y$coords, axis1 = 1, axis2 = 2, warpgrids = TRUE, mesh = NULL, label = species, groups = gp, legend = FALSE)

#To obtain a 3D plot with PC1, PC2 and PC3:
PC1<-PCA$pc.scores[,1]
PC2 <- PCA$pc.scores[,2]
PC3 <- PCA$pc.scores[,3]
PCA3Dplot <- plot3d(PC1, PC2, PC3, type = "s", size= 1)

#To run a phylogenetic PCA:
#import a tree (with branch lengths) using phylotool package:
#load phylotools package
tree <- read.tree(text = "(((A,B),(C,D)),E);") ## you can also use: tree <- read.newick(file=“tree.txt”)
# convert Procrustes aligned coordinates into a matrix (2d array) using geomorph package:
matrix <- two.d.array(Y$coords)
#load package phytools then:
phyloPCA <- phyl.pca(tree, matrix, method = "BM", mode = "corr")    ## Note method="lambda" does not work for large datasets (too many variables).
#note, the first step of this analysis calculates PCAs for all landmark coordinates.
#to get the actual phylo-PCA scores for the specimens type:
phyloPCAscores <- as.data.frame(phyloPCA$S)
phyloPCAscores$names <- row.names(phyloPCAscores)
#to plot the results of the phyloPCA (first two PCs):
plot(phyloPCAscores$PC1, phyloPCAscores$PC2, main = "Scatterplot phyloPCAscores", xlab="PPC1", ylab ="PPC2", pch=19)
col.gp <- rainbow(length(levels(gp))) 
names(col.gp) <- levels(gp)
col.gp <- col.gp[match(gp, names(col.gp))]
text(phyloPCAscores$PC1, phyloPCAscores$PC2+0.01, labels=phyloPCAscores$names, col= col.gp, cex=0.7)

#To test for significant correlation between PC1 and centroid size (CS) (3 methods available: pearson, kendall, spearman):
corr1<-cor.test(Y$Csize,PCA$pc.scores[,1], method="pearson")

#Procrustes ANOVA to test for correlation between shape and a factor (e.g. groups) Y~a, 10000 iterations.
#Load package geomorph, and make sure you have a tree (tree; see example above), your dataset of procrustes aligned coordinates (Y), and the proper classifiers
#ready (group), then type:
gdf1 <- geomorph.data.frame(coords = Y$coords, group =  group)
procD.lm(coords ~ group, data = gdf1, iter = 9999)

##Phylogenetic Procrustes ANOVA. 
gdf2 <- geomorph.data.frame(coords = Y$coords, group =  group, phy = tree) 
procD.pgls(coords ~ group, phy = phy, data = gdf2, iter = 9999, RRPP = TRUE)

#To test for phylogenetic signal:
#load phylotools package to import tree, e.g. (((A,B),(C,D)),E);
tree <- read.tree(text = "(((A,B),(C,D)),E);") ## you can also use: tree <- read.newick(file=“tree.txt”)
phylo<-physignal(Y$coords, tree, iter=9999, seed=NULL) 

#The trees that were used are:

#Tree0, only extant taxa:
(Dibamu:205.137518,(((Pygopu:29.601763,Aprasi:29.601763):107.754524,Thecad:137.356287):64.733096,((Aconti:97.338811,((Ctenot:29.858324,Lerist:29.858325):45.437026,(Coruci:28.915142,Tiliqu:28.915142):46.380209):22.043459):99.526633,((Bipes:153.760253,Latast:153.760254):34.53541,((((Intell:36.203795,Ctenop:36.203796):69.348623,Draco:105.552419):76.45391,((Helode:99.6,(Anniel:61.035117,Anguis:61.035115):38.564884):14.531043,(Shinis:104.548848,Varanu:104.548848):9.582194):67.875286):2.554402,(Platec:75.34,((Trilep:122.726507,(Acutot:53.007933,Anilio:53.007933):69.718573):5.366096,(Liotyp:124.749313,((Aniliu:79.807255,Tropid:79.807256):12.892745,((((Cylind:29.196147,Anomoc:29.196146):15.23841,Rhinop:44.434557):23.245737,((Xenope:52.413158,(Loxoce:33.415602,(Python:22.666454,(Aspidi:16.186894,Moreli:16.186894):6.479561):10.749148):18.997556):10.520306,(Calaba:45.35723,(Candoi:40.361993,(Eryx:39.649248,Eunect:39.649247):0.712745):4.995237):17.576233):4.74683):19.816359,(Acroch:80.59172,(Pareas:64.244378,((Causus:42.826599,Trimer:42.8266):18.533589,((((Enhydr:16.600877,Myron:16.600877):7.257715,Erpeto:23.858592):1.461239,(Fordon:23.311056,Cerber:23.311058):2.008773):29.436827,((((Homoro:32.024045,Atract:32.024044):12.434117,Psammo:44.458161):3.398988,(Callio:38.956234,(Naja:35.465743,(Latica:30.484312,(Toxico:29.440815,(Suta:28.199266,((Acanth:26.833772,(Pseudo:25.696139,((Brachy:21.265014,Simose:21.265014):2.725895,Vermic:23.990908):1.705231):1.137633):0.780562,((Echiop:20.737569,(Hoploc:10.935505,Notech:10.935506):9.802064):3.286379,(Hemias:22.439669,((Emydoc:11.06819,Aipysu:11.06819):7.759634,((Ephalo:5.461083,Parahy:5.461083):10.671339,(Hydrel:15.344251,Hydrop:15.344251):0.788171):2.695402):3.611845):1.58428):3.590386):0.584931):1.24155):1.043496):4.981433):3.490489):8.900917):5.110857,(((Ahaetu:31.384738,(Chryso:29.908725,Dendre:29.908725):1.476013):13.482098,(Oligod:40.343844,((Lycodo:31.360013,Boiga:31.360011):1.947528,((Oxybel:23.448132,Leptop:23.448132):8.857352,Panthe:32.305485):1.002055):7.036303):4.522992):3.818363,(Natrix:47.690078,Dipsas:47.69008):0.995119):4.282809):1.78865):6.603531):2.884189):16.347343):6.904932):5.203348):32.049313):3.343289):28.2340645):28.2340645):3.734934):8.569779):5.223939):3.048135);

#Tree1, all taxa (living and fossil), Yurlunggur as stem ophidian:
(Dibamu:205.137518,(((Pygopu:29.601763,Aprasi:29.601763):107.754524,Thecad:137.356287):64.733096,((Aconti:97.338811,((Ctenot:29.858324,Lerist:29.858325):45.437026,(Coruci:28.915142,Tiliqu:28.915142):46.380209):22.043459):99.526633,((Bipes:153.760253,Latast:153.760254):34.53541,((((Intell:36.203795,Ctenop:36.203796):69.348623,Draco:105.552419):76.45391,((Helode:99.6,(Anniel:61.035117,Anguis:61.035115):38.564884):14.531043,(Shinis:104.548848,Varanu:104.548848):9.582194):67.875286):2.554402,(Platec:75.34,(Yurlun:119.19,((Trilep:122.726507,(Acutot:53.007933,Anilio:53.007933):69.718573):5.366096,(Liotyp:124.749313,((Aniliu:79.807255,Tropid:79.807256):12.892745,((((Cylind:29.196147,Anomoc:29.196146):15.23841,Rhinop:44.434557):23.245737,((Xenope:52.413158,(Loxoce:33.415602,(Python:22.666454,(Aspidi:16.186894,Moreli:16.186894):6.479561):10.749148):18.997556):10.520306,(Calaba:45.35723,(Candoi:40.361993,(Eryx:39.649248,Eunect:39.649247):0.712745):4.995237):17.576233):4.74683):19.816359,(Acroch:80.59172,(Pareas:64.244378,((Causus:42.826599,Trimer:42.8266):18.533589,((((Enhydr:16.600877,Myron:16.600877):7.257715,Erpeto:23.858592):1.461239,(Fordon:23.311056,Cerber:23.311058):2.008773):29.436827,((((Homoro:32.024045,Atract:32.024044):12.434117,Psammo:44.458161):3.398988,(Callio:38.956234,(Naja:35.465743,(Latica:30.484312,(Toxico:29.440815,(Suta:28.199266,((Acanth:26.833772,(Pseudo:25.696139,((Brachy:21.265014,Simose:21.265014):2.725895,Vermic:23.990908):1.705231):1.137633):0.780562,((Echiop:20.737569,(Hoploc:10.935505,Notech:10.935506):9.802064):3.286379,(Hemias:22.439669,((Emydoc:11.06819,Aipysu:11.06819):7.759634,((Ephalo:5.461083,Parahy:5.461083):10.671339,(Hydrel:15.344251,Hydrop:15.344251):0.788171):2.695402):3.611845):1.58428):3.590386):0.584931):1.24155):1.043496):4.981433):3.490489):8.900917):5.110857,(((Ahaetu:31.384738,(Chryso:29.908725,Dendre:29.908725):1.476013):13.482098,(Oligod:40.343844,((Lycodo:31.360013,Boiga:31.360011):1.947528,((Oxybel:23.448132,Leptop:23.448132):8.857352,Panthe:32.305485):1.002055):7.036303):4.522992):3.818363,(Natrix:47.690078,Dipsas:47.69008):0.995119):4.282809):1.78865):6.603531):2.884189):16.347343):6.904932):5.203348):32.049313):3.343289):14.11703225):14.11703225):28.2340645):3.734934):8.569779):5.223939):3.048135);
 
#Tree2, all taxa (living and fossil), Yurlunggur sister to Alethinophidia:
(Dibamu:205.137518,(((Pygopu:29.601763,Aprasi:29.601763):107.754524,Thecad:137.356287):64.733096,((Aconti:97.338811,((Ctenot:29.858324,Lerist:29.858325):45.437026,(Coruci:28.915142,Tiliqu:28.915142):46.380209):22.043459):99.526633,((Bipes:153.760253,Latast:153.760254):34.53541,((((Intell:36.203795,Ctenop:36.203796):69.348623,Draco:105.552419):76.45391,((Helode:99.6,(Anniel:61.035117,Anguis:61.035115):38.564884):14.531043,(Shinis:104.548848,Varanu:104.548848):9.582194):67.875286):2.554402,(Platec:75.34,((Trilep:122.726507,(Acutot:53.007933,Anilio:53.007933):69.718573):5.366096,(Liotyp:124.749313,(Yurlun:85.69,((Aniliu:79.807255,Tropid:79.807256):12.892745,((((Cylind:29.196147,Anomoc:29.196146):15.23841,Rhinop:44.434557):23.245737,((Xenope:52.413158,(Loxoce:33.415602,(Python:22.666454,(Aspidi:16.186894,Moreli:16.186894):6.479561):10.749148):18.997556):10.520306,(Calaba:45.35723,(Candoi:40.361993,(Eryx:39.649248,Eunect:39.649247):0.712745):4.995237):17.576233):4.74683):19.816359,(Acroch:80.59172,(Pareas:64.244378,((Causus:42.826599,Trimer:42.8266):18.533589,((((Enhydr:16.600877,Myron:16.600877):7.257715,Erpeto:23.858592):1.461239,(Fordon:23.311056,Cerber:23.311058):2.008773):29.436827,((((Homoro:32.024045,Atract:32.024044):12.434117,Psammo:44.458161):3.398988,(Callio:38.956234,(Naja:35.465743,(Latica:30.484312,(Toxico:29.440815,(Suta:28.199266,((Acanth:26.833772,(Pseudo:25.696139,((Brachy:21.265014,Simose:21.265014):2.725895,Vermic:23.990908):1.705231):1.137633):0.780562,((Echiop:20.737569,(Hoploc:10.935505,Notech:10.935506):9.802064):3.286379,(Hemias:22.439669,((Emydoc:11.06819,Aipysu:11.06819):7.759634,((Ephalo:5.461083,Parahy:5.461083):10.671339,(Hydrel:15.344251,Hydrop:15.344251):0.788171):2.695402):3.611845):1.58428):3.590386):0.584931):1.24155):1.043496):4.981433):3.490489):8.900917):5.110857,(((Ahaetu:31.384738,(Chryso:29.908725,Dendre:29.908725):1.476013):13.482098,(Oligod:40.343844,((Lycodo:31.360013,Boiga:31.360011):1.947528,((Oxybel:23.448132,Leptop:23.448132):8.857352,Panthe:32.305485):1.002055):7.036303):4.522992):3.818363,(Natrix:47.690078,Dipsas:47.69008):0.995119):4.282809):1.78865):6.603531):2.884189):16.347343):6.904932):5.203348):16.0246565):16.0246565):3.343289):28.2340645):28.2340645):3.734934):8.569779):5.223939):3.048135);

#Tree3, all taxa living and fossil, Yurlunggur as basal alethinophidian:
(Dibamu:205.137518,(((Pygopu:29.601763,Aprasi:29.601763):107.754524,Thecad:137.356287):64.733096,((Aconti:97.338811,((Ctenot:29.858324,Lerist:29.858325):45.437026,(Coruci:28.915142,Tiliqu:28.915142):46.380209):22.043459):99.526633,((Bipes:153.760253,Latast:153.760254):34.53541,((((Intell:36.203795,Ctenop:36.203796):69.348623,Draco:105.552419):76.45391,((Helode:99.6,(Anniel:61.035117,Anguis:61.035115):38.564884):14.531043,(Shinis:104.548848,Varanu:104.548848):9.582194):67.875286):2.554402,(Platec:75.34,((Trilep:122.726507,(Acutot:53.007933,Anilio:53.007933):69.718573):5.366096,(Liotyp:124.749313,((Aniliu:79.807255,Tropid:79.807256):12.892745,(Yurlun:67.06,((((Cylind:29.196147,Anomoc:29.196146):15.23841,Rhinop:44.434557):23.245737,((Xenope:52.413158,(Loxoce:33.415602,(Python:22.666454,(Aspidi:16.186894,Moreli:16.186894):6.479561):10.749148):18.997556):10.520306,(Calaba:45.35723,(Candoi:40.361993,(Eryx:39.649248,Eunect:39.649247):0.712745):4.995237):17.576233):4.74683):19.816359,(Acroch:80.59172,(Pareas:64.244378,((Causus:42.826599,Trimer:42.8266):18.533589,((((Enhydr:16.600877,Myron:16.600877):7.257715,Erpeto:23.858592):1.461239,(Fordon:23.311056,Cerber:23.311058):2.008773):29.436827,((((Homoro:32.024045,Atract:32.024044):12.434117,Psammo:44.458161):3.398988,(Callio:38.956234,(Naja:35.465743,(Latica:30.484312,(Toxico:29.440815,(Suta:28.199266,((Acanth:26.833772,(Pseudo:25.696139,((Brachy:21.265014,Simose:21.265014):2.725895,Vermic:23.990908):1.705231):1.137633):0.780562,((Echiop:20.737569,(Hoploc:10.935505,Notech:10.935506):9.802064):3.286379,(Hemias:22.439669,((Emydoc:11.06819,Aipysu:11.06819):7.759634,((Ephalo:5.461083,Parahy:5.461083):10.671339,(Hydrel:15.344251,Hydrop:15.344251):0.788171):2.695402):3.611845):1.58428):3.590386):0.584931):1.24155):1.043496):4.981433):3.490489):8.900917):5.110857,(((Ahaetu:31.384738,(Chryso:29.908725,Dendre:29.908725):1.476013):13.482098,(Oligod:40.343844,((Lycodo:31.360013,Boiga:31.360011):1.947528,((Oxybel:23.448132,Leptop:23.448132):8.857352,Panthe:32.305485):1.002055):7.036303):4.522992):3.818363,(Natrix:47.690078,Dipsas:47.69008):0.995119):4.282809):1.78865):6.603531):2.884189):16.347343):6.904932):2.601674):2.601674):32.049313):3.343289):28.2340645):28.2340645):3.734934):8.569779):5.223939):3.048135);

#To run a CVA analysis with 1000 rounds of permutation test of the Mahalanobis distances (from the pooled within-group covariance matrix) and Euclidean distance between group means, start package "Morpho" and type:
myCVA <- CVA(Y$coords, gp, rounds=1000)

#To classify a specimen based on a PCA of several specimens (including the one that needs to be classified). This method allows the specimen to fall outside of the provided groups:
#Create a new nts file where the specimen to be classified is the last in the list (data2.nts).
#Create two csv files, in one every species is assigned a habitat preference, and the species of interest is the last in the list (habitat82.csv), in the other the species of interest is missing (habitat81.csv)
library("geomorph", lib.loc="~/R-3.3.2/library")
library("Morpho", lib.loc="~/R-3.3.2/library")
mydata2 <- readland.nts(“data2.nts")   #note: data2.nts is a dataset where the specimen to be classified is the last (82nd in this case).
CURVES <- as.matrix(read.csv("curveslide.csv", header=T))
Y <- gpagen(mydata2, curves = CURVES)
classifier <- read.csv("habitat82.csv", header=T, row.names=1)
species <-as.factor(paste(classifier$species))
classifier2 <- read.csv("habitat81.csv", header=T, row.names=1)
gp2 <- as.factor(paste(classifier2$ecology))  ## Note: here gp2 is a table providing groups for all taxa except the one that needs to be classified, which is missing from the table altogether.
PCA <- plotTangentSpace(Y$coords, axis1 = 1, axis2 = 2, warpgrids = TRUE, mesh = NULL, label = species, groups = gp2, legend = FALSE)
yurl <- matrix(PCA$pc.scores[82,1:2], nrow = 1, ncol=2)
mat <-matrix(PCA$pc.scores[1:81,1:2], nrow=81, ncol=2)
class <- typprobClass(yurl, mat, groups=gp2, small=TRUE, method="w", cv=TRUE)
summary.data.frame(class)
